# Supplementary material for: FAM111 protease activity undermines cellular fitness and is amplified by gain‐of‐function mutations in human disease
Source: EMBO Rep. 2020 Aug 9;21(10):e50662. doi: 10.15252/embr.202050662 (PMC7534640; doi:10.15252/embr.202050662)
Supplement: Supplementary file 3 — Dataset EV1 [file EMBR-21-e50662-s003.xlsx]

## Sheet: Legend
DATASET EV1
FAM111A-interacting proteins identified by mass spectrometry
Summary of interaction proteomics data (AP-MS), based on mass spectrometry analysis of GFP immunoprecipitates from whole cell extracts of U2OS/GFP-FAM111A WT or D528G cells
left untreated or exposed to DOX for 4 h to express ectopic GFP-FAM111A. Table includes the quantitative comparison of U2OS/GFP-FAM111A WT +DOX vs. U2OS/GFP-FAM111A WT -DOX (Tab 2), and
U2OS/GFP-FAM111A WT +DOX vs. U2OS/GFP-FAM111A D528G +DOX (Tab 3), each measured in triplicates.

## Sheet: FAM111A WT interactome
Gene names	Protein enrichment (log2, FAM111A-WT-DOX_FAM111A-WT-noDox)	P-value (-LOG10)	Student's T-test Significant	Protein IDs	Majority protein IDs	Protein names	Reactome Pathway	Peptides	Razor + unique peptides	Unique peptides	Sequence coverage [%]	Unique + razor sequence coverage [%]	Unique sequence coverage [%]	Mol. weight [kDa]	Score	MS/MS count
FAM111A	5.92611	5.84286	+	Q96PZ2;E9PR18;E9PNQ0	Q96PZ2	Protein FAM111A		41	41	41	62	62	62	70.195	323.31	871
RPL26L1	5.41956	2.87118	+	Q9UNX3;E5RIT6;E5RHH1	Q9UNX3;E5RIT6	60S ribosomal protein L26-like 1	Axon guidance;Cap-dependent Translation Initiation;Developmental Biology;Disease;Eukaryotic Translation Elongation;Eukaryotic Translation Initiation;Eukaryotic Translation Termination;Formation of a pool of free 40S subunits;GTP hydrolysis and joining of the 60S ribosomal subunit;Infectious disease;Influenza Infection;Influenza Life Cycle;Influenza Viral RNA Transcription and Replication;L13a-med…	12	2	2	48.3	11.7	11.7	17.256	5.6089	26
RPS15	5.13478	5.04713	+	K7EQJ5;P62841;K7EJ78;K7ELC2;K7EM56;A0A0B4J2B4;S4R417;S4R456	K7EQJ5;P62841;K7EJ78;K7ELC2;K7EM56;A0A0B4J2B4;S4R417;S4R456	40S ribosomal protein S15	Activation of the mRNA upon binding of the cap-binding complex and eIFs, and subsequent binding to 43S;Axon guidance;Cap-dependent Translation Initiation;Developmental Biology;Disease;Eukaryotic Translation Elongation;Eukaryotic Translation Initiation;Eukaryotic Translation Termination;Formation of a pool of free 40S subunits;Formation of the ternary complex, and subsequently, the 43S complex;GTP…	7	7	7	55.3	55.3	55.3	16.57	69.711	61
DDX27	4.99894	2.15524	+	B7Z6D5;Q96GQ7;A0A087X059;A0A087WYH5	B7Z6D5;Q96GQ7	Probable ATP-dependent RNA helicase DDX27		24	24	24	30.6	30.6	30.6	86.604	55.604	148
POP1	4.81942	2.50608	+	Q99575;E5RK39	Q99575	Ribonucleases P/MRP protein subunit POP1	Metabolism of RNA;tRNA processing;tRNA processing in the nucleus	18	18	18	20.4	20.4	20.4	114.71	44.894	59
KIF2C	4.53562	0.889356		Q99661-2;Q99661;Q5JR89;Q5JR91	Q99661-2;Q99661	Kinesin-like protein KIF2C	Adaptive Immune System;Amplification of signal from unattached kinetochores via a MAD2 inhibitory signal;Amplification of signal from the kinetochores;Cell Cycle;Cell Cycle Checkpoints;Cell Cycle, Mitotic;COPI-dependent Golgi-to-ER retrograde traffic;Factors involved in megakaryocyte development and platelet production;Golgi-to-ER retrograde transport;Hemostasis;Immune System;Intra-Golgi and retr…	10	9	9	17.9	16.5	16.5	75.561	22.174	20
CTCF	4.31146	2.0638	+	P49711;A0A2R8YFL0;A0A2R8Y595;P49711-2;Q8NI51-10;V9GY73;Q8NI51-8;Q8NI51-7;Q8NI51;Q8NI51-3;Q8NI51-2;Q8NI51-5;Q8NI51-6;Q8NI51-11;Q8NI51-4;Q8NI51-9;A0A2R8Y6C1;F5H2V8;V9GZ46;V9GYX4;A0A2R8Y6Z6	P49711;A0A2R8YFL0;A0A2R8Y595;P49711-2	Transcriptional repressor CTCF	Activation of anterior HOX genes in hindbrain development during early embryogenesis;Activation of HOX genes during differentiation;Developmental Biology	8	8	8	13.3	13.3	13.3	82.785	64.455	34
FAM111B	4.23178	1.4301	+	Q6SJ93;Q6SJ93-2;E9PS27	Q6SJ93;Q6SJ93-2	Protein FAM111B		57	57	57	58.7	58.7	58.7	84.673	323.31	631
MRPS22	4.17929	2.31668	+	G5E9W7;G5E9V5;P82650;H7C5F2;H7C5H3;P82650-2;H7C5L9	G5E9W7;G5E9V5;P82650;H7C5F2;H7C5H3;P82650-2	28S ribosomal protein S22, mitochondrial	Metabolism of proteins;Mitochondrial translation;Mitochondrial translation elongation;Mitochondrial translation initiation;Mitochondrial translation termination;Translation	10	10	10	31.3	31.3	31.3	36.805	29.309	83
MOV10	4.12722	1.85614	+	Q9HCE1;Q5JR04;Q9HCE1-2;Q9HCE1-3	Q9HCE1;Q5JR04;Q9HCE1-2	Putative helicase MOV-10	Beta-catenin independent WNT signaling;Ca2+ pathway;Cellular responses to external stimuli;Cellular responses to stress;Cellular Senescence;Competing endogenous RNAs (ceRNAs) regulate PTEN translation;ESR-mediated signaling;Estrogen-dependent gene expression;Gene expression (Transcription);Generic Transcription Pathway;Intracellular signaling by second messengers;MAPK family signaling cascades;MA…	19	19	19	22.6	22.6	22.6	113.67	58.586	75
MYEF2	4.10973	5.00344	+	A0A0A0MR39;Q9P2K5;A0A0A0MQW0;Q9P2K5-2;A0A087WWC8;Q9P2K5-4;A0A087WUT0;H0YKS1;A0A0C4DGV1;Q9P2K5-3;H0YN19	A0A0A0MR39;Q9P2K5;A0A0A0MQW0;Q9P2K5-2;A0A087WWC8;Q9P2K5-4;A0A087WUT0	Myelin expression factor 2		9	9	9	17.7	17.7	17.7	64.149	54.637	36
MYCBP2	4.10128	3.03428	+	O75592;A0A0C4DGY7	O75592	E3 ubiquitin-protein ligase MYCBP2		106	106	2	24.9	24.9	0.4	513.63	323.31	324
DDX18	4.09765	1.92932	+	Q9NVP1;H7C452	Q9NVP1	ATP-dependent RNA helicase DDX18		20	20	20	33.4	33.4	33.4	75.406	139.34	137
DDX54	4.05286	3.04772	+	Q8TDD1;Q8TDD1-2;F8VRX4;H0YHH7	Q8TDD1;Q8TDD1-2	ATP-dependent RNA helicase DDX54		18	18	18	25	25	25	98.594	92.312	66
DDX24	4.03844	2.94769	+	G3V529;Q9GZR7;Q9GZR7-2;A0A1W2PRR2;F5GYL3;A0A087WXU8	G3V529;Q9GZR7;Q9GZR7-2;A0A1W2PRR2;F5GYL3;A0A087WXU8	ATP-dependent RNA helicase DDX24		12	12	12	20.2	20.2	20.2	91.48	47.037	37
POLR1E	3.98477	2.93457	+	Q9GZS1;E7EX70;Q9GZS1-1	Q9GZS1;E7EX70;Q9GZS1-1	DNA-directed RNA polymerase I subunit RPA49	B-WICH complex positively regulates rRNA expression;Epigenetic regulation of gene expression;Gene expression (Transcription);Negative epigenetic regulation of rRNA expression;NoRC negatively regulates rRNA expression;Positive epigenetic regulation of rRNA expression;RNA Polymerase I Promoter Clearance;RNA Polymerase I Promoter Escape;RNA Polymerase I Transcription;RNA Polymerase I Transcription I…	7	7	7	16	16	16	47.26	15.878	41
RBM28	3.95604	4.52297	+	Q9NW13;Q9NW13-2;H7C5G8;C9JE21;C9JAA9	Q9NW13;Q9NW13-2	RNA-binding protein 28	Major pathway of rRNA processing in the nucleolus and cytosol;Metabolism of RNA;rRNA processing;rRNA processing in the nucleus and cytosol	14	14	14	19.1	19.1	19.1	85.737	34.691	67
XPC	3.93936	6.01646	+	Q01831;Q01831-2;E7EUB5	Q01831;Q01831-2	DNA repair protein complementing XP-C cells	DNA Damage Recognition in GG-NER;DNA Repair;Formation of Incision Complex in GG-NER;Global Genome Nucleotide Excision Repair (GG-NER);Metabolism of proteins;Nucleotide Excision Repair;Post-translational protein modification;SUMO E3 ligases SUMOylate target proteins;SUMOylation;SUMOylation of DNA damage response and repair proteins	5	5	5	7.1	7.1	7.1	105.95	22.976	20
STAU2	3.81935	2.65926	+	Q9NUL3;E9PH62;Q9NUL3-2;A0A0A0MTD1;E7EPX0;E7EVJ4;Q9NUL3-8;Q9NUL3-3;F8VPI7;Q9NUL3-6;A0A0A0MTC4;A0A0A0MTC6;E5RJN7;Q9NUL3-7;Q9NUL3-4;E7EVI1;G5EA18;E5RJ67;E5RFK1;H0YBY0;E5RGT3;Q9NUL3-5;E5RGQ5	Q9NUL3;E9PH62;Q9NUL3-2;A0A0A0MTD1;E7EPX0;E7EVJ4;Q9NUL3-8;Q9NUL3-3;F8VPI7;Q9NUL3-6;A0A0A0MTC4;A0A0A0MTC6;E5RJN7;Q9NUL3-7;Q9NUL3-4;E7EVI1;G5EA18	Double-stranded RNA-binding protein Staufen homolog 2		22	22	19	43.3	43.3	39.3	62.608	61.247	110
SRPK1	3.80709	1.89095	+	Q96SB4;H3BLV9;Q96SB4-4;Q96SB4-3;D6RBF8;D6RBM8	Q96SB4;H3BLV9;Q96SB4-4;Q96SB4-3	SRSF protein kinase 1		10	10	8	16.5	16.5	14	74.324	38.256	46
KIAA0020	3.73253	3.30433	+	Q15397	Q15397	Pumilio domain-containing protein KIAA0020		10	10	10	15.4	15.4	15.4	73.584	18.396	35
RRP8	3.72414	3.47604	+	O43159;E9PPY3;E9PPP6	O43159;E9PPY3	Ribosomal RNA-processing protein 8	Epigenetic regulation of gene expression;Gene expression (Transcription);Negative epigenetic regulation of rRNA expression;SIRT1 negatively regulates rRNA expression	7	7	7	18.6	18.6	18.6	50.714	24.745	19
MKI67	3.66688	3.85476	+	P46013;P46013-2	P46013;P46013-2	Antigen KI-67		19	19	19	9	9	9	358.69	33.616	53
DHX30	3.66084	1.7928	+	H7BXY3;Q7L2E3-3;Q7L2E3;Q7L2E3-2	H7BXY3;Q7L2E3-3;Q7L2E3;Q7L2E3-2	Putative ATP-dependent RNA helicase DHX30		27	27	27	25.4	25.4	25.4	130.55	60.068	136
NOC3L	3.64737	3.40131	+	Q8WTT2	Q8WTT2	Nucleolar complex protein 3 homolog		20	20	20	23.4	23.4	23.4	92.547	48.551	89
MRPL4	3.64067	2.61488	+	K7ELQ0;K7ES61;X6RAY8;Q9BYD3-2;Q9BYD3;K7EJ73;K7EKI4;K7ELF1	K7ELQ0;K7ES61;X6RAY8;Q9BYD3-2;Q9BYD3;K7EJ73;K7EKI4;K7ELF1	39S ribosomal protein L4, mitochondrial	Metabolism of proteins;Mitochondrial translation;Mitochondrial translation elongation;Mitochondrial translation initiation;Mitochondrial translation termination;Translation	4	4	4	25.5	25.5	25.5	24.446	26.392	12
SCRN1	3.61777	2.2758	+	Q12765-2;Q12765;Q12765-3;B8ZZP4;C9J7U9;C9K052	Q12765-2;Q12765;Q12765-3	Secernin-1		4	4	4	6.5	6.5	6.5	48.713	7.6794	19
MAP7D1	3.57903	1.94541	+	Q3KQU3-4;Q3KQU3;Q3KQU3-2;Q3KQU3-3;C9JIR3;H0YF21;E9PLH3	Q3KQU3-4;Q3KQU3;Q3KQU3-2	MAP7 domain-containing protein 1		14	14	14	24.6	24.6	24.6	89.466	49.16	37
ZNF512	3.56092	3.03593	+	G3XAG1;Q96ME7-3;Q96ME7;Q96ME7-2	G3XAG1;Q96ME7-3;Q96ME7;Q96ME7-2	Zinc finger protein 512		9	9	9	20.7	20.7	20.7	64.594	17.931	37
BMS1	3.54695	2.12735	+	Q14692	Q14692	Ribosome biogenesis protein BMS1 homolog	Major pathway of rRNA processing in the nucleolus and cytosol;Metabolism of RNA;rRNA modification in the nucleus and cytosol;rRNA processing;rRNA processing in the nucleus and cytosol	23	23	23	22.7	22.7	22.7	145.81	122.12	104
RPS27	3.54378	1.3457	+	P42677	P42677	40S ribosomal protein S27	Activation of the mRNA upon binding of the cap-binding complex and eIFs, and subsequent binding to 43S;Amplification of signal from unattached kinetochores via a MAD2 inhibitory signal;Amplification of signal from the kinetochores;Axon guidance;Cap-dependent Translation Initiation;Cell Cycle;Cell Cycle Checkpoints;Cell Cycle, Mitotic;Developmental Biology;Disease;Eukaryotic Translation Elongation…	4	4	3	31	31	15.5	9.461	18.142	58
WDR46	3.44601	1.98606	+	O15213;H0Y6G3;A0A140T9L0;A0A0G2JJL1	O15213	WD repeat-containing protein 46	Major pathway of rRNA processing in the nucleolus and cytosol;Metabolism of RNA;rRNA modification in the nucleus and cytosol;rRNA processing;rRNA processing in the nucleus and cytosol	10	10	10	20.7	20.7	20.7	68.07	51.073	42
AATF	3.43924	1.41505	+	Q9NY61;A0A087WWS8;A0A087WTH8	Q9NY61	Protein AATF	Cell death signalling via NRAGE, NRIF and NADE;Death Receptor Signalling;NRAGE signals death through JNK;p75 NTR receptor-mediated signalling;Signal Transduction	8	8	8	21.1	21.1	21.1	63.132	88.611	49
MRPS15	3.40494	1.9754	+	P82914	P82914	28S ribosomal protein S15, mitochondrial	Metabolism of proteins;Mitochondrial translation;Mitochondrial translation elongation;Mitochondrial translation initiation;Mitochondrial translation termination;Translation	8	8	8	24.9	24.9	24.9	29.842	12.776	61
GLTSCR2	3.38688	3.04016	+	Q9NZM5;M0QZ34;M0QX73;M0QZU5;M0QYZ9	Q9NZM5;M0QZ34	Glioma tumor suppressor candidate region gene 2 protein		7	7	7	21.3	21.3	21.3	54.389	136.48	36
GTPBP4	3.37552	1.26219		Q9BZE4;Q9BZE4-2;Q9BZE4-3;Q5T3R7	Q9BZE4;Q9BZE4-2;Q9BZE4-3	Nucleolar GTP-binding protein 1		18	18	18	30.3	30.3	30.3	73.964	33.866	60
STAU1	3.36578	1.84142	+	Q5JW30;O95793-2;O95793;O95793-3;A0A087X1A5;Q5JW28;F6UDC6	Q5JW30;O95793-2;O95793;O95793-3;A0A087X1A5	Double-stranded RNA-binding protein Staufen homolog 1		18	15	15	39.3	34.6	34.6	54.708	131.08	74
SUMO1	3.33715	2.00838	+	B8ZZN6;P63165;B8ZZJ0;B8ZZ67;B9A032;P63165-2;G2XKQ0	B8ZZN6;P63165;B8ZZJ0;B8ZZ67;B9A032;P63165-2	Small ubiquitin-related modifier 1	Cell Cycle;Cell Cycle Checkpoints;Cytokine Signaling in Immune system;DNA Double Strand Break Response;DNA Double-Strand Break Repair;DNA Repair;Formation of Incision Complex in GG-NER;G2/M Checkpoints;G2/M DNA damage checkpoint;Gene expression (Transcription);Generic Transcription Pathway;Global Genome Nucleotide Excision Repair (GG-NER);HDR through Homologous Recombination (HRR) or Single Stran…	4	4	4	30.8	30.8	30.8	16.645	7.798	29
MAP2K3	3.33486	2.66694	+	P46734-2;P46734;P46734-3;E9PRZ0;J3QR49;P52564-2;P52564;K7ELM6;K7EIW3;J3KRV4	P46734-2;P46734;P46734-3;E9PRZ0;J3QR49	Dual specificity mitogen-activated protein kinase kinase 3	activated TAK1 mediates p38 MAPK activation;Cellular responses to external stimuli;Cellular responses to stress;Cellular Senescence;Cytokine Signaling in Immune system;Developmental Biology;Disease;Gene expression (Transcription);Generic Transcription Pathway;Immune System;Infectious disease;Innate Immune System;Interleukin-1 family signaling;Interleukin-1 signaling;Interleukin-17 signaling;MAP k…	7	7	7	23.9	23.9	23.9	36.172	13.846	34
LAS1L	3.33288	2.16077	+	Q9Y4W2-2;Q9Y4W2;Q9Y4W2-3;Q9Y4W2-4	Q9Y4W2-2;Q9Y4W2;Q9Y4W2-3	Ribosomal biogenesis protein LAS1L	Major pathway of rRNA processing in the nucleolus and cytosol;Metabolism of RNA;rRNA processing;rRNA processing in the nucleus and cytosol	9	9	9	14.5	14.5	14.5	81.242	26.131	38
RBM34	3.28962	3.07524	+	P42696;A2A2V2;P42696-2;Q5TCT4;H7C5M1	P42696;A2A2V2;P42696-2	RNA-binding protein 34		9	9	9	24.9	24.9	24.9	48.564	26.211	47
MRPS9	3.28074	1.98011	+	P82933	P82933	28S ribosomal protein S9, mitochondrial	Metabolism of proteins;Mitochondrial translation;Mitochondrial translation elongation;Mitochondrial translation initiation;Mitochondrial translation termination;Translation	14	14	14	33.1	33.1	33.1	45.834	40.917	79
MRPS27	3.27654	2.12344	+	D6RH20;G5EA06;Q92552;Q92552-2;E5RJ73;D6RJC7	D6RH20;G5EA06;Q92552;Q92552-2	28S ribosomal protein S27, mitochondrial	Metabolism of proteins;Mitochondrial translation;Mitochondrial translation elongation;Mitochondrial translation initiation;Mitochondrial translation termination;Translation	5	5	5	19.7	19.7	19.7	34.458	15.668	18
RFC5	3.27277	2.54758	+	P40937;P40937-2;F5H5S0;E9PEP3;C9JH72	P40937;P40937-2	Replication factor C subunit 5	Activation of ATR in response to replication stress;Base Excision Repair;Cell Cycle;Cell Cycle Checkpoints;Cell Cycle, Mitotic;Chromosome Maintenance;DNA Damage Bypass;DNA Double-Strand Break Repair;DNA Repair;DNA Replication;DNA strand elongation;Dual Incision in GG-NER;Dual incision in TC-NER;Extension of Telomeres;G2/M Checkpoints;G2/M DNA damage checkpoint;Gap-filling DNA repair synthesis and…	5	5	5	15.6	15.6	15.6	38.496	12.786	30
RFC1	3.26961	3.66111	+	P35251-2;P35251;A0A1W2PP02;E0CX09;H0Y8U4;D6RAD2;H0Y9P8	P35251-2;P35251	Replication factor C subunit 1	Base Excision Repair;Cell Cycle;Cell Cycle, Mitotic;Chromosome Maintenance;DNA Damage Bypass;DNA Double-Strand Break Repair;DNA Repair;DNA Replication;DNA strand elongation;Dual Incision in GG-NER;Dual incision in TC-NER;Extension of Telomeres;Gap-filling DNA repair synthesis and ligation in GG-NER;Gap-filling DNA repair synthesis and ligation in TC-NER;Global Genome Nucleotide Excision Repair (G…	26	26	26	25.3	25.3	25.3	128.18	110.14	119
TOE1	3.26248	1.8278	+	Q96GM8-2;Q96GM8	Q96GM8-2;Q96GM8	Target of EGR1 protein 1		5	5	5	14.4	14.4	14.4	47.889	10.386	28
DHX57	3.22998	3.57775	+	Q6P158;H7C109;Q6P158-2;A0A087WZ11;Q6P158-3	Q6P158;H7C109	Putative ATP-dependent RNA helicase DHX57		11	11	10	8.9	8.9	8.3	155.6	40.203	35
RPL34	3.22368	2.39274	+	P49207	P49207	60S ribosomal protein L34	Axon guidance;Cap-dependent Translation Initiation;Developmental Biology;Disease;Eukaryotic Translation Elongation;Eukaryotic Translation Initiation;Eukaryotic Translation Termination;Formation of a pool of free 40S subunits;GTP hydrolysis and joining of the 60S ribosomal subunit;Infectious disease;Influenza Infection;Influenza Life Cycle;Influenza Viral RNA Transcription and Replication;L13a-med…	6	6	6	23.1	23.1	23.1	13.293	23.9	61
MRPS2	3.19523	3.70827	+	Q9Y399;Q5T8A0	Q9Y399;Q5T8A0	28S ribosomal protein S2, mitochondrial	Metabolism of proteins;Mitochondrial translation;Mitochondrial translation elongation;Mitochondrial translation initiation;Mitochondrial translation termination;Translation	9	9	9	29.7	29.7	29.7	33.249	31.376	46
GOLGA4	3.19101	1.03117		Q13439-3;Q13439-4;Q13439;Q13439-5;H0Y6I0;C9JHJ5;E7EVX2;C9J0Y3;Q86W71;A0A087WTW2	Q13439-3;Q13439-4;Q13439;Q13439-5;H0Y6I0	Golgin subfamily A member 4	Intra-Golgi and retrograde Golgi-to-ER traffic;Membrane Trafficking;Retrograde transport at the Trans-Golgi-Network;Vesicle-mediated transport	30	30	30	15.7	15.7	15.7	260.32	73.327	53
MRPS26	3.18513	3.00435	+	Q9BYN8	Q9BYN8	28S ribosomal protein S26, mitochondrial	Metabolism of proteins;Mitochondrial translation;Mitochondrial translation elongation;Mitochondrial translation initiation;Mitochondrial translation termination;Translation	5	5	5	25.9	25.9	25.9	24.211	6.1299	20
GNL3	3.17141	1.15608		Q9BVP2-2;Q9BVP2;C9JYH9;C9JZT7;B4DMU5	Q9BVP2-2;Q9BVP2	Guanine nucleotide-binding protein-like 3	Major pathway of rRNA processing in the nucleolus and cytosol;Metabolism of RNA;rRNA processing;rRNA processing in the nucleus and cytosol	16	16	16	38.2	38.2	38.2	60.54	234.53	100
IFI16	3.17125	2.24576	+	Q16666-2;Q16666;Q16666-3;Q16666-6;H3BM18;X6RHM1;A0A0A0MRB1;H3BR88;H3BR65;H3BVE6;X6RHR0;Q6K0P9-6;Q6K0P9-5	Q16666-2;Q16666;Q16666-3;Q16666-6	Gamma-interferon-inducible protein 16	Cytosolic sensors of pathogen-associated DNA;Immune System;Innate Immune System;IRF3-mediated induction of type I IFN;STING mediated induction of host immune responses	25	25	23	39.8	39.8	36.9	82.095	113.05	156
MRPS5	3.14578	3.7301	+	P82675;P82675-2	P82675;P82675-2	28S ribosomal protein S5, mitochondrial	Metabolism of proteins;Mitochondrial translation;Mitochondrial translation elongation;Mitochondrial translation initiation;Mitochondrial translation termination;Translation	13	13	13	27.9	27.9	27.9	48.006	129.33	69
NOL9	3.14482	1.77217	+	Q5SY16	Q5SY16	Polynucleotide 5-hydroxyl-kinase NOL9	Major pathway of rRNA processing in the nucleolus and cytosol;Metabolism of RNA;rRNA processing;rRNA processing in the nucleus and cytosol	5	5	5	10.3	10.3	10.3	79.322	25.28	37
GTF3C1	3.07866	2.90055	+	Q12789;Q12789-3;H3BRD0;H3BU55;H3BU37	Q12789;Q12789-3	General transcription factor 3C polypeptide 1	Gene expression (Transcription);RNA Polymerase III Abortive And Retractive Initiation;RNA Polymerase III Transcription;RNA Polymerase III Transcription Initiation;RNA Polymerase III Transcription Initiation From Type 1 Promoter;RNA Polymerase III Transcription Initiation From Type 2 Promoter	15	15	15	7.4	7.4	7.4	238.87	26.8	64
RPL24	3.04386	3.51785	+	P83731;C9JNW5;C9JXB8	P83731;C9JNW5;C9JXB8	60S ribosomal protein L24	Axon guidance;Cap-dependent Translation Initiation;Developmental Biology;Disease;Eukaryotic Translation Elongation;Eukaryotic Translation Initiation;Eukaryotic Translation Termination;Formation of a pool of free 40S subunits;GTP hydrolysis and joining of the 60S ribosomal subunit;Infectious disease;Influenza Infection;Influenza Life Cycle;Influenza Viral RNA Transcription and Replication;L13a-med…	11	11	11	35.7	35.7	35.7	17.779	59.126	96
GNL2	3.04196	3.49763	+	Q13823;H0YG10	Q13823	Nucleolar GTP-binding protein 2		10	10	10	16.3	16.3	16.3	83.654	20.792	22
RPL36	3.02394	4.01936	+	Q9Y3U8;J3QSB5;J3KTD3	Q9Y3U8	60S ribosomal protein L36	Axon guidance;Cap-dependent Translation Initiation;Developmental Biology;Disease;Eukaryotic Translation Elongation;Eukaryotic Translation Initiation;Eukaryotic Translation Termination;Formation of a pool of free 40S subunits;GTP hydrolysis and joining of the 60S ribosomal subunit;Infectious disease;Influenza Infection;Influenza Life Cycle;Influenza Viral RNA Transcription and Replication;L13a-med…	5	5	5	30.5	30.5	30.5	12.254	10.625	60
RPL29	3.02187	0.715259		A0A3B3ITT5;P47914	A0A3B3ITT5;P47914	60S ribosomal protein L29	Axon guidance;Cap-dependent Translation Initiation;Developmental Biology;Disease;Eukaryotic Translation Elongation;Eukaryotic Translation Initiation;Eukaryotic Translation Termination;Formation of a pool of free 40S subunits;GTP hydrolysis and joining of the 60S ribosomal subunit;Infectious disease;Influenza Infection;Influenza Life Cycle;Influenza Viral RNA Transcription and Replication;L13a-med…	2	2	2	13.8	13.8	13.8	18.512	3.8576	42
SPATS2L	3.01534	2.94239	+	Q9NUQ6;Q9NUQ6-3;Q9NUQ6-4;B8ZZZ7;Q9NUQ6-2;F8W6C2;F8VT91;C9JGM8;C9JW67;C9JKE4;F8VZ02;F2Z2S1;F8WAV0;H7C2G5;C9J8M7;C9IZC3;Q4ZFW0	Q9NUQ6;Q9NUQ6-3;Q9NUQ6-4;B8ZZZ7;Q9NUQ6-2	SPATS2-like protein		15	15	15	32.4	32.4	32.4	61.728	46.784	112
NKRF	3.00898	1.5892	+	O15226;O15226-2	O15226;O15226-2	NF-kappa-B-repressing factor		9	9	9	12.8	12.8	12.8	77.672	14.536	30
NSA2	2.97388	4.32895	+	O95478;A0A0A0MQZ6;H0YAI9	O95478;A0A0A0MQZ6;H0YAI9	Ribosome biogenesis protein NSA2 homolog		4	4	4	15	15	15	30.065	6.9496	32
RBM3	2.948	0.742512		P98179	P98179	RNA-binding protein 3		5	5	5	49	49	49	17.17	50.517	18
RRS1	2.94753	4.18692	+	Q15050	Q15050	Ribosome biogenesis regulatory protein homolog		12	12	12	32.3	32.3	32.3	41.193	150.61	68
NOL10	2.94488	3.45288	+	Q9BSC4;Q9BSC4-2;Q9BSC4-4;H7C1Z3;Q9BSC4-3	Q9BSC4;Q9BSC4-2;Q9BSC4-4	Nucleolar protein 10		14	14	14	22.2	22.2	22.2	80.301	61.681	83
SUGP2	2.92728	1.47172		M0R3F6;M0R2Z9;Q8IX01-4;Q8IX01-3;Q8IX01	M0R3F6;M0R2Z9;Q8IX01-4;Q8IX01-3;Q8IX01	SURP and G-patch domain-containing protein 2		4	4	4	4.8	4.8	4.8	93.859	6.1425	18
TUBB4A	2.9271	3.68395	+	P04350;M0QY85;M0QZL7;M0R278;M0R0X0;M0QY37;M0QX14;M0QYM7;M0R042	P04350	Tubulin beta-4A chain	Activation of AMPK downstream of NMDARs;Activation of NMDA receptors and postsynaptic events;Adaptive Immune System;Anchoring of the basal body to the plasma membrane;Asparagine N-linked glycosylation;Assembly and cell surface presentation of NMDA receptors;AURKA Activation by TPX2;Axon guidance;Carboxyterminal post-translational modifications of tubulin;Cell Cycle;Cell Cycle, Mitotic;Cellular re…	18	3	2	54.3	8.1	6.3	49.585	35.034	34
DCAF13	2.92417	1.69185	+	A0A087WT20;Q9NV06;B3KME9;A0A087X1F8;E5RHM4;Q9NV06-2	A0A087WT20;Q9NV06	DDB1- and CUL4-associated factor 13	Major pathway of rRNA processing in the nucleolus and cytosol;Metabolism of proteins;Metabolism of RNA;Neddylation;Post-translational protein modification;rRNA modification in the nucleus and cytosol;rRNA processing;rRNA processing in the nucleus and cytosol	10	10	10	17.3	17.3	17.3	67.55	18.524	50
PHF6	2.91667	2.35643	+	Q8IWS0-5;Q8IWS0;A0A0D9SGE8;Q8IWS0-3;Q5JRC6;Q8IWS0-4;Q8IWS0-2	Q8IWS0-5;Q8IWS0;A0A0D9SGE8;Q8IWS0-3;Q5JRC6;Q8IWS0-4;Q8IWS0-2	PHD finger protein 6		9	9	9	35	35	35	37.628	157.47	23
PRPF31	2.91595	3.60194	+	Q8WWY3;E7EVX8;Q8WWY3-4;Q8WWY3-3;Q8WWY3-2;E7EU94;E7ESX0;E7EN72	Q8WWY3;E7EVX8;Q8WWY3-4	U4/U6 small nuclear ribonucleoprotein Prp31	Metabolism of RNA;mRNA Splicing;mRNA Splicing - Major Pathway;Processing of Capped Intron-Containing Pre-mRNA	11	11	11	24.2	24.2	24.2	55.455	40.136	73
NGDN	2.89906	3.64331	+	Q8NEJ9-2;Q8NEJ9;H0YJ17;G3V4G1	Q8NEJ9-2;Q8NEJ9;H0YJ17	Neuroguidin		5	5	5	20.6	20.6	20.6	35.25	15.89	18
RPL10	2.8982	5.75983	+	F8W7C6;A0A087WV22;H7C123;H7C2C5;Q96L21;H7C2U2	F8W7C6;A0A087WV22;H7C123;H7C2C5		Axon guidance;Cap-dependent Translation Initiation;Developmental Biology;Disease;Eukaryotic Translation Elongation;Eukaryotic Translation Initiation;Eukaryotic Translation Termination;Formation of a pool of free 40S subunits;GTP hydrolysis and joining of the 60S ribosomal subunit;Infectious disease;Influenza Infection;Influenza Life Cycle;Influenza Viral RNA Transcription and Replication;L13a-med…	9	1	1	44.2	11	11	18.565	280.45	28
SUGT1	2.86516	2.4932	+	Q9Y2Z0;Q9Y2Z0-2	Q9Y2Z0;Q9Y2Z0-2	Suppressor of G2 allele of SKP1 homolog	Immune System;Inflammasomes;Innate Immune System;Nucleotide-binding domain, leucine rich repeat containing receptor (NLR) signaling pathways;The NLRP3 inflammasome	19	19	19	50.4	50.4	50.4	41.024	323.31	108
YBX1;YBX3	2.86461	2.53253	+	P67809;H0Y449;P16989-2;P16989-3;P16989;A0A0D9SEI8;Q9Y2T7;C9J5V9	P67809;H0Y449;P16989-2;P16989-3;P16989	Nuclease-sensitive element-binding protein 1;Y-box-binding protein 3	Metabolism of RNA;mRNA Splicing;mRNA Splicing - Major Pathway;mRNA Splicing - Minor Pathway;Noncanonical activation of NOTCH3;NOTCH3 Activation and Transmission of Signal to the Nucleus;Processing of Capped Intron-Containing Pre-mRNA;Signal Transduction;Signaling by NOTCH;Signaling by NOTCH3	5	5	5	24.4	24.4	24.4	35.924	103.9	40
RPL13	2.8477	3.12501	+	P26373;P26373-2;J3KS98;J3QSB4;H3BUK8;H3BTH3	P26373;P26373-2	60S ribosomal protein L13	Axon guidance;Cap-dependent Translation Initiation;Developmental Biology;Disease;Eukaryotic Translation Elongation;Eukaryotic Translation Initiation;Eukaryotic Translation Termination;Formation of a pool of free 40S subunits;GTP hydrolysis and joining of the 60S ribosomal subunit;Infectious disease;Influenza Infection;Influenza Life Cycle;Influenza Viral RNA Transcription and Replication;L13a-med…	16	16	16	49.8	49.8	49.8	24.261	196.03	234
RPF2	2.83767	4.49053	+	Q9H7B2;Q5VXN0;U3KQN5;Q5VXM9	Q9H7B2;Q5VXN0	Ribosome production factor 2 homolog		8	8	8	27.1	27.1	27.1	35.582	19.875	55
EBNA1BP2	2.83566	3.06133	+	H7C2Q8;Q99848	H7C2Q8;Q99848	Probable rRNA-processing protein EBP2	Major pathway of rRNA processing in the nucleolus and cytosol;Metabolism of RNA;rRNA processing;rRNA processing in the nucleus and cytosol	17	17	17	41	41	41	40.684	50.678	130
RPL27	2.81816	3.75936	+	P61353;K7ELC7;K7EQQ9;K7ERY7	P61353;K7ELC7	60S ribosomal protein L27	Axon guidance;Cap-dependent Translation Initiation;Developmental Biology;Disease;Eukaryotic Translation Elongation;Eukaryotic Translation Initiation;Eukaryotic Translation Termination;Formation of a pool of free 40S subunits;GTP hydrolysis and joining of the 60S ribosomal subunit;Infectious disease;Influenza Infection;Influenza Life Cycle;Influenza Viral RNA Transcription and Replication;L13a-med…	11	11	11	55.1	55.1	55.1	15.798	45.497	248
DDX50	2.79243	3.34774	+	Q9BQ39;A0A087WVC1;S4R3V4;S4R3G6	Q9BQ39;A0A087WVC1	ATP-dependent RNA helicase DDX50		23	21	21	39.1	35.4	35.4	82.564	67.141	90
DDX47	2.78208	2.80284	+	Q9H0S4;Q9H0S4-2;F5H1N9	Q9H0S4;Q9H0S4-2	Probable ATP-dependent RNA helicase DDX47	Major pathway of rRNA processing in the nucleolus and cytosol;Metabolism of RNA;rRNA modification in the nucleus and cytosol;rRNA processing;rRNA processing in the nucleus and cytosol	14	14	14	39.1	39.1	39.1	50.646	226.71	160
GPATCH4	2.77032	1.90539	+	Q5T3I0;Q5T3I0-3;A0A0A0MRK1;E9PAV9;F8W895;E9PPY4;F2Z3C6;Q5T3I0-2	Q5T3I0;Q5T3I0-3;A0A0A0MRK1;E9PAV9;F8W895	G patch domain-containing protein 4		8	8	8	22.4	22.4	22.4	50.381	26.432	20
RPL21	2.76429	3.70931	+	P46778;G3V1B3;M0R181	P46778;G3V1B3;M0R181	60S ribosomal protein L21	Axon guidance;Cap-dependent Translation Initiation;Developmental Biology;Disease;Eukaryotic Translation Elongation;Eukaryotic Translation Initiation;Eukaryotic Translation Termination;Formation of a pool of free 40S subunits;GTP hydrolysis and joining of the 60S ribosomal subunit;Infectious disease;Influenza Infection;Influenza Life Cycle;Influenza Viral RNA Transcription and Replication;L13a-med…	9	9	9	42.5	42.5	42.5	18.565	106.64	181
RPL19	2.75692	3.9494	+	J3QR09;J3KTE4;P84098	J3QR09;J3KTE4;P84098	Ribosomal protein L19;60S ribosomal protein L19	Axon guidance;Cap-dependent Translation Initiation;Developmental Biology;Disease;Eukaryotic Translation Elongation;Eukaryotic Translation Initiation;Eukaryotic Translation Termination;Formation of a pool of free 40S subunits;GTP hydrolysis and joining of the 60S ribosomal subunit;Infectious disease;Influenza Infection;Influenza Life Cycle;Influenza Viral RNA Transcription and Replication;L13a-med…	12	12	12	40.9	40.9	40.9	23.134	61.966	140
PRPF3	2.75599	2.81178	+	O43395;O43395-3	O43395;O43395-3	U4/U6 small nuclear ribonucleoprotein Prp3	Metabolism of RNA;mRNA Splicing;mRNA Splicing - Major Pathway;Processing of Capped Intron-Containing Pre-mRNA	12	12	12	17	17	17	77.528	17.533	36
RPL10	2.7426	3.73542	+	P27635;X1WI28;B8A6G2;A6QRI9	P27635;X1WI28	60S ribosomal protein L10	Axon guidance;Cap-dependent Translation Initiation;Developmental Biology;Disease;Eukaryotic Translation Elongation;Eukaryotic Translation Initiation;Eukaryotic Translation Termination;Formation of a pool of free 40S subunits;GTP hydrolysis and joining of the 60S ribosomal subunit;Infectious disease;Influenza Infection;Influenza Life Cycle;Influenza Viral RNA Transcription and Replication;L13a-med…	10	10	2	42.5	42.5	17.3	24.604	187.29	408
RPL27A	2.72917	3.68138	+	E9PLL6;P46776;E9PLX7;E9PJD9;H0YF34;E9PKT2	E9PLL6;P46776;E9PLX7	60S ribosomal protein L27a	Axon guidance;Cap-dependent Translation Initiation;Developmental Biology;Disease;Eukaryotic Translation Elongation;Eukaryotic Translation Initiation;Eukaryotic Translation Termination;Formation of a pool of free 40S subunits;GTP hydrolysis and joining of the 60S ribosomal subunit;Infectious disease;Influenza Infection;Influenza Life Cycle;Influenza Viral RNA Transcription and Replication;L13a-med…	7	7	7	50.9	50.9	50.9	12.201	49.038	67
RPS6	2.72594	3.95023	+	P62753;A2A3R5;A2A3R7	P62753;A2A3R5	40S ribosomal protein S6	Activation of the mRNA upon binding of the cap-binding complex and eIFs, and subsequent binding to 43S;Axon guidance;Cap-dependent Translation Initiation;Developmental Biology;Disease;Eukaryotic Translation Elongation;Eukaryotic Translation Initiation;Eukaryotic Translation Termination;Formation of a pool of free 40S subunits;Formation of the ternary complex, and subsequently, the 43S complex;GTP…	14	14	14	30.9	30.9	30.9	28.68	154.94	158
RPL35A	2.72401	4.54592	+	P18077;C9K025;F8WBS5;F8WB72	P18077;C9K025;F8WBS5;F8WB72	60S ribosomal protein L35a	Axon guidance;Cap-dependent Translation Initiation;Developmental Biology;Disease;Eukaryotic Translation Elongation;Eukaryotic Translation Initiation;Eukaryotic Translation Termination;Formation of a pool of free 40S subunits;GTP hydrolysis and joining of the 60S ribosomal subunit;Infectious disease;Influenza Infection;Influenza Life Cycle;Influenza Viral RNA Transcription and Replication;L13a-med…	10	10	10	55.5	55.5	55.5	12.538	36.177	90
RPL3	2.71509	3.84117	+	P39023;G5E9G0;H7C422;H7C3M2;B5MCW2;F8WCR1;Q92901	P39023;G5E9G0;H7C422;H7C3M2	60S ribosomal protein L3	Axon guidance;Cap-dependent Translation Initiation;Developmental Biology;Disease;Eukaryotic Translation Elongation;Eukaryotic Translation Initiation;Eukaryotic Translation Termination;Formation of a pool of free 40S subunits;GTP hydrolysis and joining of the 60S ribosomal subunit;Infectious disease;Influenza Infection;Influenza Life Cycle;Influenza Viral RNA Transcription and Replication;L13a-med…	31	31	31	60.3	60.3	60.3	46.108	323.31	436
MYO1B	2.70891	2.76684	+	E9PDF6;O43795;O43795-2;H7C2Y7;E7EQD9;C9JUP5;C9JYW1;C9K0I9;A0A0U1RRI3;G3V342	E9PDF6;O43795;O43795-2	Unconventional myosin-Ib		24	24	23	24.6	24.6	23.8	128.48	274.67	141
RPS23	2.70364	2.95811	+	P62266;D6RD47;D6RDJ2;D6RIX0;D6R9I7	P62266;D6RD47;D6RDJ2;D6RIX0;D6R9I7	40S ribosomal protein S23	Activation of the mRNA upon binding of the cap-binding complex and eIFs, and subsequent binding to 43S;Axon guidance;Cap-dependent Translation Initiation;Developmental Biology;Disease;Eukaryotic Translation Elongation;Eukaryotic Translation Initiation;Eukaryotic Translation Termination;Formation of a pool of free 40S subunits;Formation of the ternary complex, and subsequently, the 43S complex;GTP…	6	6	6	30.1	30.1	30.1	15.807	22.277	134
RPL32	2.70311	3.67792	+	D3YTB1;F8W727;P62910;D3YTI8	D3YTB1;F8W727;P62910	60S ribosomal protein L32	Axon guidance;Cap-dependent Translation Initiation;Developmental Biology;Disease;Eukaryotic Translation Elongation;Eukaryotic Translation Initiation;Eukaryotic Translation Termination;Formation of a pool of free 40S subunits;GTP hydrolysis and joining of the 60S ribosomal subunit;Infectious disease;Influenza Infection;Influenza Life Cycle;Influenza Viral RNA Transcription and Replication;L13a-med…	11	11	11	52.6	52.6	52.6	15.616	40.962	133
HNRNPH2	2.69344	1.11811		P55795	P55795	Heterogeneous nuclear ribonucleoprotein H2	Metabolism of RNA;mRNA Splicing;mRNA Splicing - Major Pathway;Processing of Capped Intron-Containing Pre-mRNA	12	6	6	38.8	24.5	24.5	49.263	79.417	50
RPS8	2.6658	4.99797	+	P62241;Q5JR95	P62241;Q5JR95	40S ribosomal protein S8	Activation of the mRNA upon binding of the cap-binding complex and eIFs, and subsequent binding to 43S;Axon guidance;Cap-dependent Translation Initiation;Developmental Biology;Disease;Eukaryotic Translation Elongation;Eukaryotic Translation Initiation;Eukaryotic Translation Termination;Formation of a pool of free 40S subunits;Formation of the ternary complex, and subsequently, the 43S complex;GTP…	14	14	14	53.4	53.4	53.4	24.205	184.3	239
RPL6	2.66141	4.23721	+	Q02878;F8VZ45;U3KQR5;F8VR69;F8VZA3;F8VWR1;F8VU16	Q02878	60S ribosomal protein L6	Axon guidance;Cap-dependent Translation Initiation;Developmental Biology;Disease;Eukaryotic Translation Elongation;Eukaryotic Translation Initiation;Eukaryotic Translation Termination;Formation of a pool of free 40S subunits;GTP hydrolysis and joining of the 60S ribosomal subunit;Infectious disease;Influenza Infection;Influenza Life Cycle;Influenza Viral RNA Transcription and Replication;L13a-med…	17	17	17	46.9	46.9	46.9	32.728	323.31	287
HP1BP3	2.65087	4.07956	+	Q5SSJ5;X6RGJ2;Q5SSJ5-2;Q5SSJ5-3;B0QZK4;Q5SWC8;B0QZK8;Q5SSJ5-5;B0QZK9	Q5SSJ5;X6RGJ2;Q5SSJ5-2;Q5SSJ5-3;B0QZK4;Q5SWC8	Heterochromatin protein 1-binding protein 3		23	23	23	43.4	43.4	43.4	61.206	108.57	146
RPL7A	2.6433	4.1624	+	P62424;Q5T8U3;Q5T8U2	P62424;Q5T8U3;Q5T8U2	60S ribosomal protein L7a	Axon guidance;Cap-dependent Translation Initiation;Developmental Biology;Disease;Eukaryotic Translation Elongation;Eukaryotic Translation Initiation;Eukaryotic Translation Termination;Formation of a pool of free 40S subunits;GTP hydrolysis and joining of the 60S ribosomal subunit;Infectious disease;Influenza Infection;Influenza Life Cycle;Influenza Viral RNA Transcription and Replication;L13a-med…	22	22	22	54.5	54.5	54.5	29.995	323.31	327
RPL26	2.64005	2.65314	+	P61254;J3QRI7;J3QQQ9;J3QQV1;J3QRC4;J3KSS0;J3KS10	P61254;J3QRI7;J3QQQ9;J3QQV1;J3QRC4	60S ribosomal protein L26	Axon guidance;Cap-dependent Translation Initiation;Developmental Biology;Disease;Eukaryotic Translation Elongation;Eukaryotic Translation Initiation;Eukaryotic Translation Termination;Formation of a pool of free 40S subunits;GTP hydrolysis and joining of the 60S ribosomal subunit;Infectious disease;Influenza Infection;Influenza Life Cycle;Influenza Viral RNA Transcription and Replication;L13a-med…	12	12	2	48.3	48.3	11.7	17.258	233.84	186
ARHGEF2	2.62399	1.52295		Q92974-3;Q92974-2;Q92974;V9GYM8;Q5VY93;V9GYF0;V9GYG5;V9GYF5;V9GZ14;REV__Q99666;REV__P0DJD0;REV__A0A1W2PNU4;REV__P0DJD1;REV__A0A286YES2;REV__F8VYC4;REV__A6NKT7;REV__J3KNE0;REV__O14715;REV__J3KQ37	Q92974-3;Q92974-2;Q92974;V9GYM8	Rho guanine nucleotide exchange factor 2	Cell death signalling via NRAGE, NRIF and NADE;Death Receptor Signalling;G alpha (12/13) signalling events;GPCR downstream signalling;NRAGE signals death through JNK;p75 NTR receptor-mediated signalling;Rho GTPase cycle;Signal Transduction;Signaling by GPCR;Signaling by Rho GTPases	12	12	12	13.8	13.8	13.8	108.24	25.145	52
EIF2AK2	2.61894	3.94952	+	P19525-2;P19525;C9JZT2;F8WBH4	P19525-2;P19525	Interferon-induced, double-stranded RNA-activated protein kinase	Antiviral mechanism by IFN-stimulated genes;Cytokine Signaling in Immune system;Disease;Host Interactions with Influenza Factors;Immune System;Infectious disease;Influenza Infection;Inhibition of PKR;Interferon Signaling;ISG15 antiviral mechanism;NS1 Mediated Effects on Host Pathways	12	12	12	27.3	27.3	27.3	57.39	85.291	128
C3orf17	2.61191	2.43173	+	Q6NW34;Q6NW34-2;E9PFF8	Q6NW34;Q6NW34-2	Uncharacterized protein C3orf17		8	8	8	16.2	16.2	16.2	64.551	19.571	43
RPL14	2.60268	4.43505	+	P50914;E7EPB3	P50914;E7EPB3	60S ribosomal protein L14	Axon guidance;Cap-dependent Translation Initiation;Developmental Biology;Disease;Eukaryotic Translation Elongation;Eukaryotic Translation Initiation;Eukaryotic Translation Termination;Formation of a pool of free 40S subunits;GTP hydrolysis and joining of the 60S ribosomal subunit;Infectious disease;Influenza Infection;Influenza Life Cycle;Influenza Viral RNA Transcription and Replication;L13a-med…	7	7	7	29.3	29.3	29.3	23.432	79.539	84
PDCD11	2.60166	3.18951	+	Q14690;A0A3B3IUD7;S4R3Q4	Q14690;A0A3B3IUD7	Protein RRP5 homolog	Major pathway of rRNA processing in the nucleolus and cytosol;Metabolism of RNA;rRNA modification in the nucleus and cytosol;rRNA processing;rRNA processing in the nucleus and cytosol	30	30	30	19	19	19	208.7	127.33	125
RFC2	2.60091	2.2614	+	P35250;P35250-2;A0A087WVY3;H7C5P4;H7C5P1;H7C5Q7;F8WC37;H7C5A0;H7C5G4;H7C5S7	P35250;P35250-2;A0A087WVY3	Replication factor C subunit 2	Activation of ATR in response to replication stress;Base Excision Repair;Cell Cycle;Cell Cycle Checkpoints;Cell Cycle, Mitotic;Chromosome Maintenance;DNA Damage Bypass;DNA Double-Strand Break Repair;DNA Repair;DNA Replication;DNA strand elongation;Dual Incision in GG-NER;Dual incision in TC-NER;Extension of Telomeres;G2/M Checkpoints;G2/M DNA damage checkpoint;Gap-filling DNA repair synthesis and…	7	7	7	24.9	24.9	24.9	39.157	26.028	54
RPL17;RPL17-C18orf32	2.58781	5.98435	+	A0A087WXM6;J3QQT2;J3KRX5;A0A0A6YYL6;P18621;P18621-3;J3QLC8;A0A0A0MRF8;P18621-2;J3KRB3;A0A087WWH0;J3QS96;A0A087WY81;J3KSJ0	A0A087WXM6;J3QQT2;J3KRX5;A0A0A6YYL6;P18621;P18621-3;J3QLC8;A0A0A0MRF8;P18621-2;J3KRB3;A0A087WWH0;J3QS96;A0A087WY81	60S ribosomal protein L17	Axon guidance;Cap-dependent Translation Initiation;Developmental Biology;Disease;Eukaryotic Translation Elongation;Eukaryotic Translation Initiation;Eukaryotic Translation Termination;Formation of a pool of free 40S subunits;GTP hydrolysis and joining of the 60S ribosomal subunit;Infectious disease;Influenza Infection;Influenza Life Cycle;Influenza Viral RNA Transcription and Replication;L13a-med…	11	11	11	60.9	60.9	60.9	19.586	106.28	223
SPATS2	2.5828	1.99126	+	Q86XZ4;F8VS10	Q86XZ4;F8VS10	Spermatogenesis-associated serine-rich protein 2		8	8	8	24.6	24.6	24.6	59.544	32.253	22
RPL28	2.57856	3.49839	+	P46779;H0YKD8;P46779-2;P46779-3;H0YMF4;P46779-4;P46779-5;H0YLP6	P46779;H0YKD8;P46779-2;P46779-3;H0YMF4;P46779-4;P46779-5;H0YLP6	60S ribosomal protein L28	Axon guidance;Cap-dependent Translation Initiation;Developmental Biology;Disease;Eukaryotic Translation Elongation;Eukaryotic Translation Initiation;Eukaryotic Translation Termination;Formation of a pool of free 40S subunits;GTP hydrolysis and joining of the 60S ribosomal subunit;Infectious disease;Influenza Infection;Influenza Life Cycle;Influenza Viral RNA Transcription and Replication;L13a-med…	11	11	11	53.3	53.3	53.3	15.747	127.59	147
SNRPD1	2.57731	1.46378		P62314;J3QLI9;J3QLR7	P62314;J3QLI9	Small nuclear ribonucleoprotein Sm D1	Metabolism of non-coding RNA;Metabolism of RNA;mRNA Splicing;mRNA Splicing - Major Pathway;mRNA Splicing - Minor Pathway;Processing of Capped Intron-Containing Pre-mRNA;snRNP Assembly	3	3	3	37	37	37	13.281	14.278	48
RPL13A;RPL13a	2.57642	3.37892	+	P40429;M0QYS1;Q8J015;Q6NVV1;M0QZU1;A0A096LPE0	P40429;M0QYS1;Q8J015	60S ribosomal protein L13a	Axon guidance;Cap-dependent Translation Initiation;Developmental Biology;Disease;Eukaryotic Translation Elongation;Eukaryotic Translation Initiation;Eukaryotic Translation Termination;Formation of a pool of free 40S subunits;GTP hydrolysis and joining of the 60S ribosomal subunit;Infectious disease;Influenza Infection;Influenza Life Cycle;Influenza Viral RNA Transcription and Replication;L13a-med…	15	15	15	47.3	47.3	47.3	23.577	46.879	207
AP2M1	2.56964	3.74523	+	A0A087WY71;Q96CW1-2;Q96CW1;E9PFW3;C9JJ47;C9JGT8;C9JJD3;C9JTK4;C9JPV8;H7C4C3	A0A087WY71;Q96CW1-2;Q96CW1;E9PFW3;C9JJ47;C9JGT8	AP-2 complex subunit mu	Adaptive Immune System;Axon guidance;Beta-catenin independent WNT signaling;Cargo recognition for clathrin-mediated endocytosis;Clathrin-mediated endocytosis;Developmental Biology;Disease;EPH-ephrin mediated repulsion of cells;EPH-Ephrin signaling;Formation of annular gap junctions;Gap junction degradation;Gap junction trafficking;Gap junction trafficking and regulation;Glutamate binding, activat…	14	14	14	34.8	34.8	34.8	49.526	113	130
UTP23	2.56768	2.27955	+	Q9BRU9	Q9BRU9	rRNA-processing protein UTP23 homolog		3	3	3	14.1	14.1	14.1	28.402	4.7467	12
RPL4	2.55408	4.8814	+	P36578;H3BM89;H3BTP7;H3BU31	P36578;H3BM89	60S ribosomal protein L4	Axon guidance;Cap-dependent Translation Initiation;Developmental Biology;Disease;Eukaryotic Translation Elongation;Eukaryotic Translation Initiation;Eukaryotic Translation Termination;Formation of a pool of free 40S subunits;GTP hydrolysis and joining of the 60S ribosomal subunit;Infectious disease;Influenza Infection;Influenza Life Cycle;Influenza Viral RNA Transcription and Replication;L13a-med…	28	28	28	56.2	56.2	56.2	47.697	181.36	386
RPL7	2.50412	4.21329	+	P18124;A8MUD9;C9JIJ5;C9JZ88	P18124;A8MUD9	60S ribosomal protein L7	Axon guidance;Cap-dependent Translation Initiation;Developmental Biology;Disease;Eukaryotic Translation Elongation;Eukaryotic Translation Initiation;Eukaryotic Translation Termination;Formation of a pool of free 40S subunits;GTP hydrolysis and joining of the 60S ribosomal subunit;Infectious disease;Influenza Infection;Influenza Life Cycle;Influenza Viral RNA Transcription and Replication;L13a-med…	20	20	20	61.7	61.7	61.7	29.225	234.77	245
FHL2	2.49986	0.959454		A0A0A0MSG2;J3KNW4;Q14192	A0A0A0MSG2;J3KNW4;Q14192	Four and a half LIM domains protein 2	Metabolism;Metabolism of lipids;PPARA activates gene expression;Regulation of lipid metabolism by Peroxisome proliferator-activated receptor alpha (PPARalpha)	2	2	2	4.6	4.6	4.6	44.838	3.1641	21
RSL1D1	2.49875	4.04755	+	O76021;J3QSV6;O76021-2;I3L3U9;I3L3C4;I3L234;J3KPU7;I3L2F2;I3L4T8;I3L1Y4;I3L1A3	O76021;J3QSV6;O76021-2	Ribosomal L1 domain-containing protein 1		33	33	33	52	52	52	54.972	136.68	223
RPL36A;RPL36A-HNRNPH2	2.49722	2.23621	+	J3KQN4;P83881;H0Y5B4;H7BZ11;R4GN19;H7BY91;H0Y3V9	J3KQN4;P83881;H0Y5B4;H7BZ11;R4GN19;H7BY91;H0Y3V9	60S ribosomal protein L36a	Axon guidance;Cap-dependent Translation Initiation;Developmental Biology;Disease;Eukaryotic Translation Elongation;Eukaryotic Translation Initiation;Eukaryotic Translation Termination;Formation of a pool of free 40S subunits;GTP hydrolysis and joining of the 60S ribosomal subunit;Infectious disease;Influenza Infection;Influenza Life Cycle;Influenza Viral RNA Transcription and Replication;L13a-med…	6	6	2	27.5	27.5	7	16.378	21.781	76
RPL37A	2.4959	3.14964	+	C9J4Z3;P61513;G5E9R3;M0R0A1;Q6P4E4;E9PEL3;M0R2L6	C9J4Z3;P61513;G5E9R3;M0R0A1;Q6P4E4;E9PEL3;M0R2L6	60S ribosomal protein L37a	Axon guidance;Cap-dependent Translation Initiation;Developmental Biology;Disease;Eukaryotic Translation Elongation;Eukaryotic Translation Initiation;Eukaryotic Translation Termination;Formation of a pool of free 40S subunits;GTP hydrolysis and joining of the 60S ribosomal subunit;Infectious disease;Influenza Infection;Influenza Life Cycle;Influenza Viral RNA Transcription and Replication;L13a-med…	3	3	3	39.7	39.7	39.7	7.624	99.257	90
SMARCA2	2.49046	1.97737	+	A0A0U1RQZ9;P51531-2;P51531;F6VDE0;A0A0U1RRJ8;F6RS74;A0A0A0MT03;A0A0U1RQE1;A0A0U1RRG6;A0A1W2PS06;A0A1B0GWA8;A0A1B0GU54	A0A0U1RQZ9;P51531-2;P51531;F6VDE0	Probable global transcription activator SNF2L2	Chromatin modifying enzymes;Chromatin organization;Gene expression (Transcription);Generic Transcription Pathway;RMTs methylate histone arginines;RNA Polymerase II Transcription;RUNX1 interacts with co-factors whose precise effect on RUNX1 targets is not known;Transcriptional regulation by RUNX1	12	6	6	9.5	5.3	5.3	162.37	15.593	17
RPL8	2.48543	4.17537	+	P62917;E9PKZ0;E9PP36;G3V1A1;E9PKU4	P62917;E9PKZ0;E9PP36;G3V1A1;E9PKU4	60S ribosomal protein L8	Axon guidance;Cap-dependent Translation Initiation;Developmental Biology;Disease;Eukaryotic Translation Elongation;Eukaryotic Translation Initiation;Eukaryotic Translation Termination;Formation of a pool of free 40S subunits;GTP hydrolysis and joining of the 60S ribosomal subunit;Infectious disease;Influenza Infection;Influenza Life Cycle;Influenza Viral RNA Transcription and Replication;L13a-med…	13	13	13	31.9	31.9	31.9	28.024	162.79	170
DIMT1	2.48323	3.04624	+	Q9UNQ2;A0A0C4DGB1;D6RCL3	Q9UNQ2;A0A0C4DGB1	Probable dimethyladenosine transferase	Metabolism of RNA;rRNA modification in the nucleus and cytosol;rRNA processing;rRNA processing in the nucleus and cytosol	7	7	7	26.5	26.5	26.5	35.236	10.222	24
RPS3A	2.47705	4.76663	+	P61247;E9PFI5;H0Y9Y4;D6RG13;D6RAT0;H0Y8L7;D6RB09;D6R9B6;D6RAS7;D6RI02;D6RED7;D6RGE0	P61247;E9PFI5;H0Y9Y4;D6RG13;D6RAT0;H0Y8L7;D6RB09	40S ribosomal protein S3a	Activation of the mRNA upon binding of the cap-binding complex and eIFs, and subsequent binding to 43S;Axon guidance;Cap-dependent Translation Initiation;Developmental Biology;Disease;Eukaryotic Translation Elongation;Eukaryotic Translation Initiation;Eukaryotic Translation Termination;Formation of a pool of free 40S subunits;Formation of the ternary complex, and subsequently, the 43S complex;GTP…	21	21	21	62.9	62.9	62.9	29.945	323.31	274
EPB41L3	2.47163	1.28664		Q9Y2J2-2;A0A0A0MRA8;Q9Y2J2;Q9Y2J2-4;A8K968;A0A0A0MSA4;Q9Y2J2-3;A0A1B0GTF8;A0A0J9YY18;A0A0J9YW26;A0A0J9YW31;J3KT37;J3QS55;J3QR33;A0A0J9YWN0;J3KS70;A0A0J9YWE1;A0A0J9YWS4;J3QKK4;J3KRD1;J3QKY2;J3QS83;J3QLU5;J3QRQ6	Q9Y2J2-2;A0A0A0MRA8;Q9Y2J2;Q9Y2J2-4;A8K968;A0A0A0MSA4;Q9Y2J2-3	Band 4.1-like protein 3;Band 4.1-like protein 3, N-terminally processed	Neurexins and neuroligins;Neuronal System;Protein-protein interactions at synapses	19	18	18	29.6	28.8	28.8	96.513	106.14	81
UTP18	2.47093	2.33221	+	Q9Y5J1;J3KSR7;J3QR85;J3QRG0;J3QLD6	Q9Y5J1	U3 small nucleolar RNA-associated protein 18 homolog	Major pathway of rRNA processing in the nucleolus and cytosol;Metabolism of RNA;rRNA modification in the nucleus and cytosol;rRNA processing;rRNA processing in the nucleus and cytosol	11	11	11	20.5	20.5	20.5	62.003	47.671	60
DDX21	2.46462	4.19473	+	Q9NR30;Q9NR30-2	Q9NR30;Q9NR30-2	Nucleolar RNA helicase 2	B-WICH complex positively regulates rRNA expression;Epigenetic regulation of gene expression;Gene expression (Transcription);Major pathway of rRNA processing in the nucleolus and cytosol;Metabolism of RNA;Positive epigenetic regulation of rRNA expression;rRNA processing;rRNA processing in the nucleus and cytosol	45	45	43	56.2	56.2	52.7	87.343	323.31	550
RPS24	2.45795	2.61802	+	E7ETK0;A0A2R8Y849;A0A087WUS0;A0A2R8YD14;P62847-2;P62847-3;P62847;P62847-4;A0A2R8Y8A0	E7ETK0;A0A2R8Y849;A0A087WUS0;A0A2R8YD14;P62847-2;P62847-3;P62847;P62847-4;A0A2R8Y8A0	40S ribosomal protein S24	Activation of the mRNA upon binding of the cap-binding complex and eIFs, and subsequent binding to 43S;Axon guidance;Cap-dependent Translation Initiation;Developmental Biology;Disease;Eukaryotic Translation Elongation;Eukaryotic Translation Initiation;Eukaryotic Translation Termination;Formation of a pool of free 40S subunits;Formation of the ternary complex, and subsequently, the 43S complex;GTP…	8	8	8	47.3	47.3	47.3	15.197	108.62	119
DNTTIP2	2.45639	2.10962	+	Q5QJE6;J3KP30;E9PRB3	Q5QJE6;J3KP30	Deoxynucleotidyltransferase terminal-interacting protein 2		13	13	13	22.2	22.2	22.2	84.468	32.172	38
H2AFY2	2.45137	2.76764	+	Q9P0M6;Q5SQT3	Q9P0M6;Q5SQT3	Core histone macro-H2A.2;Histone H2A		10	10	9	36.8	36.8	34.4	40.058	46.401	43
DDX10	2.4448	3.24049	+	Q13206;E9PIF2;A0A3B3ISR7	Q13206;E9PIF2;A0A3B3ISR7	Probable ATP-dependent RNA helicase DDX10		17	17	17	22.7	22.7	22.7	100.89	37.302	74
RPL15	2.43944	4.01648	+	P61313;A0A2R8YEM3;E7EQV9;E7ENU7;E7EX53;A0A2R8Y738;P61313-2;E7ERA2	P61313;A0A2R8YEM3;E7EQV9;E7ENU7;E7EX53;A0A2R8Y738	60S ribosomal protein L15;Ribosomal protein L15	Axon guidance;Cap-dependent Translation Initiation;Developmental Biology;Disease;Eukaryotic Translation Elongation;Eukaryotic Translation Initiation;Eukaryotic Translation Termination;Formation of a pool of free 40S subunits;GTP hydrolysis and joining of the 60S ribosomal subunit;Infectious disease;Influenza Infection;Influenza Life Cycle;Influenza Viral RNA Transcription and Replication;L13a-med…	15	15	15	54.9	54.9	54.9	24.146	79.713	177
TEX10	2.428	2.9002	+	Q9NXF1-2;Q9NXF1	Q9NXF1-2;Q9NXF1	Testis-expressed sequence 10 protein	Major pathway of rRNA processing in the nucleolus and cytosol;Metabolism of RNA;rRNA processing;rRNA processing in the nucleus and cytosol	4	4	4	6.6	6.6	6.6	103.91	5.5622	6
DNAJB2	2.41996	1.87675		C9JRD2;C9JXB9;P25686-2;P25686;C9J1G2;E7ETU0;C9JX00	C9JRD2;C9JXB9;P25686-2;P25686;C9J1G2;E7ETU0;C9JX00	DnaJ homolog subfamily B member 2		6	5	5	28.9	24.6	24.6	25.411	14.915	19
LMAN1	2.41891	3.18849	+	P49257	P49257	Protein ERGIC-53	Asparagine N-linked glycosylation;Cargo concentration in the ER;COPII-mediated vesicle transport;ER to Golgi Anterograde Transport;Membrane Trafficking;Metabolism of proteins;Post-translational protein modification;Transport to the Golgi and subsequent modification;Vesicle-mediated transport	9	9	9	23.5	23.5	23.5	57.548	32.442	35
ZNF638	2.40378	1.048		Q14966-3;Q14966;Q14966-4;Q14966-2;Q14966-6;A0A096LPI0;A0A096LNX0;A0A096LPB4;A0A096LNR2;Q14966-5;A0A096LNQ0	Q14966-3;Q14966;Q14966-4;Q14966-2;Q14966-6	Zinc finger protein 638	Developmental Biology;Transcriptional regulation of white adipocyte differentiation	14	14	14	8.4	8.4	8.4	218.24	25.724	67
SUMO2	2.39271	2.69834	+	P61956-2;P61956;Q6EEV6	P61956-2;P61956	Small ubiquitin-related modifier 2	DNA Double-Strand Break Repair;DNA Repair;Formation of Incision Complex in GG-NER;Global Genome Nucleotide Excision Repair (GG-NER);HDR through Homologous Recombination (HRR) or Single Strand Annealing (SSA);Homology Directed Repair;Metabolism;Metabolism of lipids;Metabolism of proteins;Metabolism of steroids;Nucleotide Excision Repair;Post-translational protein modification;Processing and activa…	3	3	2	45.1	45.1	28.2	8.1111	30.204	60
RPS9	2.39124	4.07943	+	A0A024R4M0;P46781;B5MCT8;C9JM19;F2Z3C0;A8MXK4	A0A024R4M0;P46781;B5MCT8;C9JM19	40S ribosomal protein S9	Activation of the mRNA upon binding of the cap-binding complex and eIFs, and subsequent binding to 43S;Axon guidance;Cap-dependent Translation Initiation;Developmental Biology;Disease;Eukaryotic Translation Elongation;Eukaryotic Translation Initiation;Eukaryotic Translation Termination;Formation of a pool of free 40S subunits;Formation of the ternary complex, and subsequently, the 43S complex;GTP…	17	17	17	58.8	58.8	58.8	22.591	123.74	211
RPL30	2.38935	3.22987	+	P62888;E5RI99;A0A0C4DH44;A0A0B4J213;E5RJH3	P62888;E5RI99;A0A0C4DH44	60S ribosomal protein L30	Axon guidance;Cap-dependent Translation Initiation;Developmental Biology;Disease;Eukaryotic Translation Elongation;Eukaryotic Translation Initiation;Eukaryotic Translation Termination;Formation of a pool of free 40S subunits;GTP hydrolysis and joining of the 60S ribosomal subunit;Infectious disease;Influenza Infection;Influenza Life Cycle;Influenza Viral RNA Transcription and Replication;L13a-med…	8	8	8	67	67	67	12.784	27.794	105
UTP3	2.38714	1.74589		Q9NQZ2	Q9NQZ2	Something about silencing protein 10	Major pathway of rRNA processing in the nucleolus and cytosol;Metabolism of RNA;rRNA modification in the nucleus and cytosol;rRNA processing;rRNA processing in the nucleus and cytosol	5	5	5	15	15	15	54.557	18.745	21
RPL18A	2.38503	4.08073	+	M0R3D6;M0R1A7;Q02543;M0R117;M0R0P7	M0R3D6;M0R1A7;Q02543;M0R117;M0R0P7	60S ribosomal protein L18a	Axon guidance;Cap-dependent Translation Initiation;Developmental Biology;Disease;Eukaryotic Translation Elongation;Eukaryotic Translation Initiation;Eukaryotic Translation Termination;Formation of a pool of free 40S subunits;GTP hydrolysis and joining of the 60S ribosomal subunit;Infectious disease;Influenza Infection;Influenza Life Cycle;Influenza Viral RNA Transcription and Replication;L13a-med…	9	9	9	60.3	60.3	60.3	16.714	28.238	146
NXF1	2.38034	1.44178		Q9UBU9;E9PIN3;Q9UBU9-2;B4E227;E9PQA4;H0YDU0;E9PLA7	Q9UBU9;E9PIN3;Q9UBU9-2	Nuclear RNA export factor 1	Metabolism of RNA;Processing of Capped Intron-Containing Pre-mRNA;Transport of Mature mRNA derived from an Intron-Containing Transcript;Transport of Mature mRNA Derived from an Intronless Transcript;Transport of Mature mRNAs Derived from Intronless Transcripts;Transport of Mature Transcript to Cytoplasm;Transport of the SLBP Dependant Mature mRNA;Transport of the SLBP independent Mature mRNA	11	11	11	20.7	20.7	20.7	70.182	29.767	45
ABCF2	2.37346	2.12541	+	Q9UG63;Q9UG63-2;C9JHK9;C9JZV3	Q9UG63;Q9UG63-2;C9JHK9;C9JZV3	ATP-binding cassette sub-family F member 2		10	10	10	16.5	16.5	16.5	71.289	16.184	46
MRPS7	2.36151	3.27964	+	J3QLS3;Q9Y2R9;J3QKW2;J3QQS1;J3KSI8	J3QLS3;Q9Y2R9;J3QKW2;J3QQS1;J3KSI8	28S ribosomal protein S7, mitochondrial	Metabolism of proteins;Mitochondrial translation;Mitochondrial translation elongation;Mitochondrial translation initiation;Mitochondrial translation termination;Translation	11	11	11	37.3	37.3	37.3	31.704	26.195	65
DDX52	2.35652	3.22777	+	Q9Y2R4;A0A087X1P7;A0A087WTD6;A0A087X069;A0A087X121	Q9Y2R4	Probable ATP-dependent RNA helicase DDX52	Major pathway of rRNA processing in the nucleolus and cytosol;Metabolism of RNA;rRNA modification in the nucleus and cytosol;rRNA processing;rRNA processing in the nucleus and cytosol	7	7	7	15.5	15.5	15.5	67.497	31.677	24
RPS2	2.35357	5.06551	+	P15880;H0YEN5;E9PMM9;I3L404;E9PPT0;E9PQD7;E9PM36;H3BNG3;H0YE27	P15880;H0YEN5;E9PMM9;I3L404;E9PPT0;E9PQD7;E9PM36	40S ribosomal protein S2	Activation of the mRNA upon binding of the cap-binding complex and eIFs, and subsequent binding to 43S;Axon guidance;Cap-dependent Translation Initiation;Chromatin modifying enzymes;Chromatin organization;Developmental Biology;Disease;Eukaryotic Translation Elongation;Eukaryotic Translation Initiation;Eukaryotic Translation Termination;Formation of a pool of free 40S subunits;Formation of the ter…	13	13	13	47.4	47.4	47.4	31.324	106.4	193
NOP2	2.35333	3.97409	+	P46087;P46087-4;P46087-2;P46087-3;F5GWB7;F5H709;F5H5X6;F5H359;F5GYR3;F5H8G6	P46087;P46087-4;P46087-2;P46087-3	Probable 28S rRNA (cytosine(4447)-C(5))-methyltransferase	Gene expression (Transcription);Generic Transcription Pathway;Metabolism of RNA;RNA Polymerase II Transcription;rRNA modification in the nucleus and cytosol;rRNA processing;rRNA processing in the nucleus and cytosol;TFAP2A acts as a transcriptional repressor during retinoic acid induced cell differentiation;Transcriptional regulation by the AP-2 (TFAP2) family of transcription factors	18	18	18	23.3	23.3	23.3	89.301	76.166	112
ACP1	2.35271	0.877056		P24666;G5E9R5;P24666-4;P24666-3;P24666-2;F2Z2Q9;D3YTI2	P24666;G5E9R5;P24666-4;P24666-3;P24666-2	Low molecular weight phosphotyrosine protein phosphatase		6	6	6	39.2	39.2	39.2	18.042	45.239	63
DDX56	2.34797	0.807787		Q9NY93-2;Q9NY93;G3V0G3;F8WDT8;H7C3E9;F8WEI3;H7BZN7	Q9NY93-2;Q9NY93;G3V0G3;F8WDT8;H7C3E9	Probable ATP-dependent RNA helicase DDX56		6	6	6	14.6	14.6	14.6	57.274	13.285	25
HUWE1	2.34725	1.16839		Q7Z6Z7-2;Q7Z6Z7-3;Q7Z6Z7;H0Y659;A0A087X146	Q7Z6Z7-2;Q7Z6Z7-3;Q7Z6Z7	E3 ubiquitin-protein ligase HUWE1	Adaptive Immune System;Antigen processing: Ubiquitination & Proteasome degradation;Class I MHC mediated antigen processing & presentation;Immune System;Innate Immune System;Neutrophil degranulation	32	32	32	9.6	9.6	9.6	480.19	156.99	112
RPL18	2.34354	3.86394	+	J3QQ67;Q07020;G3V203;H0YHA7;Q07020-2;F8VYV2;F8VUA6;A0A075B7A0;F8VXR6	J3QQ67;Q07020;G3V203;H0YHA7;Q07020-2;F8VYV2;F8VUA6;A0A075B7A0	60S ribosomal protein L18	Axon guidance;Cap-dependent Translation Initiation;Developmental Biology;Disease;Eukaryotic Translation Elongation;Eukaryotic Translation Initiation;Eukaryotic Translation Termination;Formation of a pool of free 40S subunits;GTP hydrolysis and joining of the 60S ribosomal subunit;Infectious disease;Influenza Infection;Influenza Life Cycle;Influenza Viral RNA Transcription and Replication;L13a-med…	8	8	8	36.8	36.8	36.8	21.728	103.23	119
ZNF860;ZKSCAN7	2.33799	0.884854		A6NHJ4;Q9P0L1	A6NHJ4;Q9P0L1	Zinc finger protein 860;Zinc finger protein with KRAB and SCAN domains 7	Gene expression (Transcription);Generic Transcription Pathway;RNA Polymerase II Transcription	2	2	0	4.3	4.3	0	73.756	2.6441	14
RPS14	2.32825	2.58728	+	P62263;A0A2R8Y811;E5RH77	P62263;A0A2R8Y811;E5RH77	40S ribosomal protein S14	Activation of the mRNA upon binding of the cap-binding complex and eIFs, and subsequent binding to 43S;Axon guidance;Cap-dependent Translation Initiation;Developmental Biology;Disease;Eukaryotic Translation Elongation;Eukaryotic Translation Initiation;Eukaryotic Translation Termination;Formation of a pool of free 40S subunits;Formation of the ternary complex, and subsequently, the 43S complex;GTP…	7	7	7	38.4	38.4	38.4	16.273	72.878	116
MRPS34	2.32671	0.831873		C9JJ19;P82930	C9JJ19;P82930	28S ribosomal protein S34, mitochondrial	Metabolism of proteins;Mitochondrial translation;Mitochondrial translation elongation;Mitochondrial translation initiation;Mitochondrial translation termination;Translation	8	8	8	44	44	44	26.332	30.331	32
RPL35	2.32456	2.47854	+	P42766;F2Z388	P42766;F2Z388	60S ribosomal protein L35	Axon guidance;Cap-dependent Translation Initiation;Developmental Biology;Disease;Eukaryotic Translation Elongation;Eukaryotic Translation Initiation;Eukaryotic Translation Termination;Formation of a pool of free 40S subunits;GTP hydrolysis and joining of the 60S ribosomal subunit;Infectious disease;Influenza Infection;Influenza Life Cycle;Influenza Viral RNA Transcription and Replication;L13a-med…	8	8	8	45.5	45.5	45.5	14.551	90.756	106
TCEB3	2.32264	3.92767	+	A0A024RAC6;Q14241	A0A024RAC6;Q14241	Transcription elongation factor B polypeptide 3	Disease;Formation of HIV elongation complex in the absence of HIV Tat;Formation of HIV-1 elongation complex containing HIV-1 Tat;Formation of RNA Pol II elongation complex;Gene expression (Transcription);Generic Transcription Pathway;HIV elongation arrest and recovery;HIV Infection;HIV Life Cycle;HIV Transcription Elongation;Infectious disease;Late Phase of HIV Life Cycle;Pausing and recovery of …	6	6	6	9.7	9.7	9.7	87.229	10.68	16
UTP11L	2.30986	3.57404	+	Q9Y3A2;Q9Y3A2-2	Q9Y3A2;Q9Y3A2-2	Probable U3 small nucleolar RNA-associated protein 11	Major pathway of rRNA processing in the nucleolus and cytosol;Metabolism of RNA;rRNA modification in the nucleus and cytosol;rRNA processing;rRNA processing in the nucleus and cytosol	9	9	9	32.4	32.4	32.4	30.446	19.818	31
NSUN5	2.28121	4.28078	+	Q96P11;Q96P11-2;Q96P11-4;Q96P11-5;Q96P11-3;Q63ZY6-5;Q63ZY6;Q63ZY6-4;Q63ZY6-2;Q63ZY6-6	Q96P11;Q96P11-2;Q96P11-4;Q96P11-5	Probable 28S rRNA (cytosine-C(5))-methyltransferase		8	8	8	21.7	21.7	21.7	46.691	19.629	22
SRP72	2.27703	2.61665	+	O76094-2;O76094;D6RDY6;R4GNC1	O76094-2;O76094;D6RDY6	Signal recognition particle subunit SRP72	Metabolism of proteins;SRP-dependent cotranslational protein targeting to membrane;Translation	19	19	19	35.4	35.4	35.4	67.879	214.24	133
RPS27L	2.27056	2.57016	+	H0YMV8;C9JLI6;Q71UM5	H0YMV8;C9JLI6;Q71UM5	40S ribosomal protein S27;40S ribosomal protein S27-like	Activation of the mRNA upon binding of the cap-binding complex and eIFs, and subsequent binding to 43S;Axon guidance;Cap-dependent Translation Initiation;Developmental Biology;Disease;Eukaryotic Translation Elongation;Eukaryotic Translation Initiation;Eukaryotic Translation Termination;Formation of a pool of free 40S subunits;Formation of the ternary complex, and subsequently, the 43S complex;GTP…	3	2	2	26	13	13	11.345	9.8505	31
FTSJ3	2.25617	5.54105	+	Q8IY81;J3QRS5;J3QR05;J3KS74;J3QSE2;J3KS36	Q8IY81	pre-rRNA processing protein FTSJ3	Major pathway of rRNA processing in the nucleolus and cytosol;Metabolism of RNA;rRNA processing;rRNA processing in the nucleus and cytosol	21	21	21	29.6	29.6	29.6	96.557	147.91	163
MBNL1;MBNL3;MBNL2;MBLL	2.22843	1.09713		Q9NR56;Q9NR56-3;C9JP00;A0A0A0MQX8;Q9NR56-4;Q9NR56-7;Q9NR56-6;Q9NR56-2;Q9NR56-5;Q9NUK0;Q9NUK0-4;Q5VZF2-3;Q9NUK0-3;H7C4T5;Q5VZF2-2;Q9NUK0-2;Q5VZF2;B1AKI6;O95205;Q86VM6;C9J4T8	Q9NR56;Q9NR56-3;C9JP00;A0A0A0MQX8;Q9NR56-4;Q9NR56-7;Q9NR56-6;Q9NR56-2;Q9NR56-5;Q9NUK0;Q9NUK0-4;Q5VZF2-3;Q9NUK0-3;H7C4T5;Q5VZF2-2;Q9NUK0-2;Q5VZF2;B1AKI6;O95205;Q86VM6;C9J4T8	Muscleblind-like protein 1;Muscleblind-like protein 3;Muscleblind-like protein 2		3	3	3	6.7	6.7	6.7	41.817	10.13	17
TSFM	2.21722	2.87393	+	P43897;C9JT21;P43897-2;C9JG32;F8VPA7;F8VS27;P43897-4	P43897;C9JT21;P43897-2	Elongation factor Ts, mitochondrial;Elongation factor Ts	Metabolism of proteins;Mitochondrial translation;Mitochondrial translation elongation;Translation	4	4	4	17.8	17.8	17.8	35.39	32.692	23
LYAR	2.19286	2.2955	+	Q9NX58	Q9NX58	Cell growth-regulating nucleolar protein		10	10	10	17.9	17.9	17.9	43.614	66.193	33
BRIX1	2.17686	4.36716	+	Q8TDN6	Q8TDN6	Ribosome biogenesis protein BRX1 homolog		10	10	10	32	32	32	41.401	137.84	63
RPL10A	2.17018	3.17252	+	P62906	P62906	60S ribosomal protein L10a	Axon guidance;Cap-dependent Translation Initiation;Developmental Biology;Disease;Eukaryotic Translation Elongation;Eukaryotic Translation Initiation;Eukaryotic Translation Termination;Formation of a pool of free 40S subunits;GTP hydrolysis and joining of the 60S ribosomal subunit;Infectious disease;Influenza Infection;Influenza Life Cycle;Influenza Viral RNA Transcription and Replication;L13a-med…	13	13	13	46.5	46.5	46.5	24.831	39.731	210
GLYR1	2.16634	1.59827		K7EMM8;Q49A26-5;Q49A26-4;Q49A26-2;Q49A26-3;Q49A26;K7EQB2	K7EMM8;Q49A26-5;Q49A26-4;Q49A26-2;Q49A26-3;Q49A26	Putative oxidoreductase GLYR1		3	3	3	7.6	7.6	7.6	57.215	8.1829	6
NOP56	2.16368	3.11751	+	O00567;H0YDU4;H0Y653;Q5JXT2	O00567;H0YDU4	Nucleolar protein 56	Association of TriC/CCT with target proteins during biosynthesis;Chaperonin-mediated protein folding;Major pathway of rRNA processing in the nucleolus and cytosol;Metabolism of proteins;Metabolism of RNA;Protein folding;rRNA modification in the nucleus and cytosol;rRNA processing;rRNA processing in the nucleus and cytosol	21	21	21	37.4	37.4	37.4	66.049	198.07	202
IK	2.15177	1.55158		Q13123;E7EQZ7;D6REL4;D6RCQ4;D6RAY9;A0A0C4DGW5	Q13123;E7EQZ7;D6REL4	Protein Red		7	7	7	11.3	11.3	11.3	65.601	9.8825	28
MRPS18B	2.12526	2.01567		A0A0G2JIC6;Q9Y676	A0A0G2JIC6;Q9Y676	28S ribosomal protein S18b, mitochondrial	Metabolism of proteins;Mitochondrial translation;Mitochondrial translation elongation;Mitochondrial translation initiation;Mitochondrial translation termination;Translation	3	3	3	21.4	21.4	21.4	24.354	8.0706	17
HNRNPU	2.12161	4.13083	+	Q00839	Q00839	Heterogeneous nuclear ribonucleoprotein U	Metabolism of RNA;mRNA Splicing;mRNA Splicing - Major Pathway;Processing of Capped Intron-Containing Pre-mRNA	33	33	3	38.7	38.7	2.9	90.583	323.31	496
YTHDC2	2.11786	2.66415	+	Q9H6S0;D6RA70;D6RF50;D6R9T8	Q9H6S0	Probable ATP-dependent RNA helicase YTHDC2		11	11	11	9.4	9.4	9.4	160.25	33.2	19
PRKCA	2.11731	1.89304		P17252;J3KRN5;M0R0I9;P05129-2;P05771;P05771-2;P05129	P17252	Protein kinase C alpha type	Acetylcholine regulates insulin secretion;Activation of NF-kappaB in B cells;Adaptive Immune System;Axon guidance;Beta-catenin independent WNT signaling;Ca2+ pathway;Ca-dependent events;Calmodulin induced events;CaM pathway;Cell Cycle;Cell Cycle, Mitotic;DAG and IP3 signaling;Depolymerisation of the Nuclear Lamina;Developmental Biology;Disinhibition of SNARE formation;Downstream signaling events …	6	6	6	12.2	12.2	12.2	76.749	9.7912	11
TOP2A	2.11002	1.23963		P11388;P11388-2;P11388-3;P11388-4;J3KTB7	P11388;P11388-2;P11388-3;P11388-4	DNA topoisomerase 2-alpha	Cell Cycle;Cell Cycle, Mitotic;G0 and Early G1;Metabolism of proteins;Mitotic G1-G1/S phases;Post-translational protein modification;SUMO E3 ligases SUMOylate target proteins;SUMOylation;SUMOylation of DNA replication proteins;Transcription of E2F targets under negative control by DREAM complex	35	35	25	26.1	26.1	19.3	174.38	85.129	137
MTHFD1L	2.10806	0.603203		A0A087WVM4;B7ZM99;Q6UB35;Q4VXM1;Q4VXM0;H0Y327	A0A087WVM4;B7ZM99;Q6UB35	Monofunctional C1-tetrahydrofolate synthase, mitochondrial	Metabolism;Metabolism of folate and pterines;Metabolism of vitamins and cofactors;Metabolism of water-soluble vitamins and cofactors	8	7	7	9.3	8.5	8.5	99.31	17.034	28
DAP3	2.10769	4.06543	+	P51398-2;P51398-3;P51398;V9GYJ9;V9GYL9;V9GYW1;V9GYA7;V9GZ03;V9GZ61;V9GYC9;V9GY11;V9GYF7;V9GYJ3	P51398-2;P51398-3;P51398;V9GYJ9;V9GYL9;V9GYW1;V9GYA7;V9GZ03	28S ribosomal protein S29, mitochondrial	Metabolism of proteins;Mitochondrial translation;Mitochondrial translation elongation;Mitochondrial translation initiation;Mitochondrial translation termination;Translation	5	5	5	18.8	18.8	18.8	41.044	39.612	32
DNAJB6	2.10073	1.94582		O75190;A0A0J9YX62;O75190-3;C9J2C4;O75190-2;E9PH18;C9JB42;C9JDR7;C9JDX6;F8WCZ4;C9J2P2;O75190-4;C9JN01;Q8NHS0;Q8WWF6	O75190;A0A0J9YX62;O75190-3;C9J2C4;O75190-2;E9PH18;C9JB42;C9JDR7;C9JDX6;F8WCZ4;C9J2P2;O75190-4	DnaJ homolog subfamily B member 6	Cellular response to heat stress;Cellular responses to external stimuli;Cellular responses to stress;Regulation of HSF1-mediated heat shock response	8	8	7	25.8	25.8	22.7	36.087	24.415	47
ZC3HAV1	2.082	3.04338	+	Q7Z2W4;C9J6P4;Q7Z2W4-2;Q7Z2W4-3;Q7Z2W4-4;H7C5K1;Q7Z2W4-5	Q7Z2W4;C9J6P4;Q7Z2W4-2;Q7Z2W4-3	Zinc finger CCCH-type antiviral protein 1	Disease;Diseases of signal transduction;Oncogenic MAPK signaling;Signaling by BRAF and RAF fusions	14	14	14	21.6	21.6	21.6	101.43	141.92	92
CTSB	2.07071	1.03829		P07858;R4GMQ5;E9PR54;E9PJ67;E9PCB3;E9PKQ7;E9PNL5;E9PHZ5;E9PLY3;E9PSG5;E9PQM1;E9PS78	P07858	Cathepsin B;Cathepsin B light chain;Cathepsin B heavy chain	Adaptive Immune System;Assembly of collagen fibrils and other multimeric structures;Collagen degradation;Collagen formation;Degradation of the extracellular matrix;Extracellular matrix organization;Immune System;Innate Immune System;MHC class II antigen presentation;Neutrophil degranulation;Toll-like Receptor Cascades;Trafficking and processing of endosomal TLR	7	7	7	27.4	27.4	27.4	37.821	11.617	21
CMSS1	2.06143	1.02051		C9J384;Q9BQ75-2;Q9BQ75;H7C515	C9J384;Q9BQ75-2;Q9BQ75	Protein CMSS1		5	5	5	23.1	23.1	23.1	26.228	7.9921	28
NOSIP	2.06013	1.08538		Q9Y314;A0A075B6F9;M0R3B2;A0A075B797;M0R1K2;M0QX85	Q9Y314;A0A075B6F9;M0R3B2;A0A075B797	Nitric oxide synthase-interacting protein	Metabolism;Metabolism of nitric oxide: eNOS activation and regulation;NOSIP mediated eNOS trafficking	8	8	8	40.9	40.9	40.9	33.172	26.275	43
RPS11	2.05809	2.57326	+	P62280;M0QZC5;M0R1H6;M0R1H5	P62280;M0QZC5;M0R1H6	40S ribosomal protein S11	Activation of the mRNA upon binding of the cap-binding complex and eIFs, and subsequent binding to 43S;Axon guidance;Cap-dependent Translation Initiation;Developmental Biology;Disease;Eukaryotic Translation Elongation;Eukaryotic Translation Initiation;Eukaryotic Translation Termination;Formation of a pool of free 40S subunits;Formation of the ternary complex, and subsequently, the 43S complex;GTP…	10	10	10	44.3	44.3	44.3	18.431	21.711	126
DDX5	2.05467	3.35976	+	P17844;J3KTA4;P17844-2;J3QRQ7;J3KRX8;J3QR02;J3QSF1;J3KTQ4;X6RLV5;J3KRZ1;J3QKN9;J3QS79;J3QLG9;J3QR62;J3QRN5	P17844;J3KTA4;P17844-2	Probable ATP-dependent RNA helicase DDX5	ESR-mediated signaling;Estrogen-dependent gene expression;Metabolism of proteins;Metabolism of RNA;mRNA Splicing;mRNA Splicing - Major Pathway;Post-translational protein modification;Processing of Capped Intron-Containing Pre-mRNA;Signal Transduction;Signaling by Nuclear Receptors;SUMO E3 ligases SUMOylate target proteins;SUMOylation;SUMOylation of transcription cofactors	35	35	27	51.8	51.8	39.4	69.147	323.31	396
DHCR7	2.03871	0.936116		Q9UBM7;E9PM00;E9PRL8;E9PQ71;E9PIP9;E9PJ54;H0YCS7;H0YEJ5	Q9UBM7;E9PM00;E9PRL8;E9PQ71;E9PIP9;E9PJ54	7-dehydrocholesterol reductase	Activation of gene expression by SREBF (SREBP);Cholesterol biosynthesis;Cholesterol biosynthesis via desmosterol;Cholesterol biosynthesis via lathosterol;Metabolism;Metabolism of lipids;Metabolism of steroids;Regulation of cholesterol biosynthesis by SREBP (SREBF)	4	4	4	8.4	8.4	8.4	54.489	6.5097	31
RPS4X	2.03818	2.74658	+	P62701;C9JEH7;Q8TD47;P22090	P62701	40S ribosomal protein S4, X isoform	Activation of the mRNA upon binding of the cap-binding complex and eIFs, and subsequent binding to 43S;Axon guidance;Cap-dependent Translation Initiation;Developmental Biology;Disease;Eukaryotic Translation Elongation;Eukaryotic Translation Initiation;Eukaryotic Translation Termination;Formation of a pool of free 40S subunits;Formation of the ternary complex, and subsequently, the 43S complex;GTP…	22	22	22	69.6	69.6	69.6	29.597	69.631	376
PTCD3	2.0291	1.44683		Q96EY7;Q96EY7-2;B8ZZQ4	Q96EY7	Pentatricopeptide repeat domain-containing protein 3, mitochondrial	Metabolism of proteins;Mitochondrial translation;Mitochondrial translation elongation;Mitochondrial translation initiation;Mitochondrial translation termination;Translation	9	9	9	12.5	12.5	12.5	78.549	12.728	18
LRRC47	2.02833	1.26497		Q8N1G4	Q8N1G4	Leucine-rich repeat-containing protein 47		9	9	9	19.4	19.4	19.4	63.472	19.651	40
ZC3H4	2.02735	1.67362		M0QY97;Q9UPT8	M0QY97;Q9UPT8	Zinc finger CCCH domain-containing protein 4		5	5	5	9.5	9.5	9.5	95.425	28.459	20
H2AFY	2.02657	2.98309	+	O75367-2;O75367-3;O75367;B4DJC3;D6RCF2	O75367-2;O75367-3;O75367;B4DJC3	Core histone macro-H2A.1;Histone H2A		9	8	8	30.9	28.5	28.5	39.183	114.73	76
NAT10	2.02207	2.64496	+	Q9H0A0;Q9H0A0-2;A0A087WV29;E9PMU0;E9PJN6	Q9H0A0;Q9H0A0-2;A0A087WV29	N-acetyltransferase 10	Metabolism of RNA;rRNA modification in the nucleus and cytosol;rRNA processing;rRNA processing in the nucleus and cytosol	29	29	29	31.8	31.8	31.8	115.73	194.82	178
EXOSC10	2.02113	3.12736	+	Q01780;Q01780-2;K7EJ37	Q01780;Q01780-2	Exosome component 10	Major pathway of rRNA processing in the nucleolus and cytosol;Metabolism of RNA;rRNA processing;rRNA processing in the nucleus and cytosol	13	13	13	16.9	16.9	16.9	100.83	27.37	72
MAGED2	2.01534	1.38024		Q9UNF1;Q5H909;Q9UNF1-2;Q5H907;A0A087X070;Q12816-5;Q12816-3;Q12816-4	Q9UNF1;Q5H909;Q9UNF1-2;Q5H907	Melanoma-associated antigen D2	Hemostasis;Platelet activation, signaling and aggregation;Platelet degranulation;Response to elevated platelet cytosolic Ca2+	23	23	20	44.1	44.1	40.6	64.953	217.53	141
PURB	2.01404	2.9121	+	Q96QR8	Q96QR8	Transcriptional activator protein Pur-beta		3	3	3	9.3	9.3	9.3	33.24	4.5647	7
ZMYM3	2.00592	2.47044		A6NHN7;A6NHB5;Q14202;Q14202-2;A6NL54;Q14202-3;Q5SVZ7;H0YH25;Q9UJ78-1;Q9UJ78-5;Q9UJ78;Q5SVZ6	A6NHN7;A6NHB5;Q14202;Q14202-2	Zinc finger MYM-type protein 3		7	7	6	6.1	6.1	5.5	141.79	12.309	29
TOP2B	2.00321	1.46394		Q02880;Q02880-2;E9PCY5	Q02880;Q02880-2;E9PCY5	DNA topoisomerase 2-beta;DNA topoisomerase 2	Metabolism of proteins;Post-translational protein modification;SUMO E3 ligases SUMOylate target proteins;SUMOylation;SUMOylation of DNA replication proteins	21	11	11	14.3	7.9	7.9	183.26	18.735	35
PAK1IP1	1.99972	3.47167	+	Q9NWT1	Q9NWT1	p21-activated protein kinase-interacting protein 1		5	5	5	13.8	13.8	13.8	43.963	6.0737	15
HNRNPLL;HNRPLL	1.98992	1.29597		C9IYN3;D6W592;Q8WVV9-4;Q8WVV9;B7WPG3;Q8WVV9-5;H7BXH8;Q8WVV9-3;Q8WVV9-2;H7C464;C9JJZ7	C9IYN3;D6W592;Q8WVV9-4;Q8WVV9;B7WPG3;Q8WVV9-5	Heterogeneous nuclear ribonucleoprotein L-like		10	10	10	27.6	27.6	27.6	59.663	31.838	64
AP2A1	1.98981	2.29991		O95782-2;O95782;A0A0G2JQM1;A0A0G2JS82;O94973-3;O94973;O94973-2;M0R2D9;E9PPY8;A0A0G2JS17;A0A0G2JQT9;H0YDE9;H0YEG0;A0A0G2JRF9;A0A0G2JQA4;E9PR62	O95782-2;O95782	AP-2 complex subunit alpha-1	Adaptive Immune System;Axon guidance;Beta-catenin independent WNT signaling;Cargo recognition for clathrin-mediated endocytosis;Clathrin-mediated endocytosis;Developmental Biology;Disease;EPH-ephrin mediated repulsion of cells;EPH-Ephrin signaling;Glutamate binding, activation of AMPA receptors and synaptic plasticity;HIV Infection;Host Interactions of HIV factors;Immune System;Infectious disease…	22	22	22	32.6	32.6	32.6	105.36	151.66	122
DNAJC9	1.97556	0.953067		Q8WXX5	Q8WXX5	DnaJ homolog subfamily C member 9		8	8	8	33.5	33.5	33.5	29.909	20.066	42
RBM5	1.96828	2.93565	+	P52756;C9J9P7;C9JFQ5;E9PGM9;P52756-4;P52756-2;P52756-5;P78332-2;P78332	P52756	RNA-binding protein 5	Metabolism of RNA;mRNA Splicing;mRNA Splicing - Major Pathway;Processing of Capped Intron-Containing Pre-mRNA	5	5	4	6	6	5.2	92.153	4.872	8
PRKRA	1.9682	1.61586		O75569;G5E9Q4;O75569-3;O75569-2;F8WEG8;C9JMM3	O75569;G5E9Q4;O75569-3;O75569-2;F8WEG8;C9JMM3	Interferon-inducible double-stranded RNA-dependent protein kinase activator A	Gene expression (Transcription);Gene Silencing by RNA;MicroRNA (miRNA) biogenesis;Small interfering RNA (siRNA) biogenesis	5	5	5	19.2	19.2	19.2	34.404	14.497	59
MYBBP1A	1.95509	2.11027		Q9BQG0;Q9BQG0-2;I3L1L3;I3L2H8;I3L311	Q9BQG0;Q9BQG0-2;I3L1L3	Myb-binding protein 1A	B-WICH complex positively regulates rRNA expression;Epigenetic regulation of gene expression;Gene expression (Transcription);Positive epigenetic regulation of rRNA expression	19	19	19	17.5	17.5	17.5	148.85	56.819	79
TOP1	1.95069	4.46545	+	P11387;E5RIC7;Q969P6-2;Q969P6	P11387	DNA topoisomerase 1	Metabolism of proteins;Post-translational protein modification;SUMO E3 ligases SUMOylate target proteins;SUMOylation;SUMOylation of DNA replication proteins	15	15	15	22	22	22	90.725	63.407	109
ARHGEF40	1.9476	1.12101		Q8TER5-4;Q8TER5-3;Q8TER5;Q8TER5-2	Q8TER5-4;Q8TER5-3;Q8TER5;Q8TER5-2	Rho guanine nucleotide exchange factor 40	Cell death signalling via NRAGE, NRIF and NADE;Death Receptor Signalling;G alpha (12/13) signalling events;GPCR downstream signalling;NRAGE signals death through JNK;p75 NTR receptor-mediated signalling;Rho GTPase cycle;Signal Transduction;Signaling by GPCR;Signaling by Rho GTPases	8	8	8	6.7	6.7	6.7	159.7	21.006	41
NOP10	1.94637	2.22008		Q9NPE3;H0YM60	Q9NPE3	H/ACA ribonucleoprotein complex subunit 3	Metabolism of RNA;rRNA modification in the nucleus and cytosol;rRNA processing;rRNA processing in the nucleus and cytosol	3	3	3	46.9	46.9	46.9	7.7059	8.9208	20
HNRNPM	1.94231	3.59625	+	A0A087X0X3;P52272-2;P52272;M0R019;M0R2T0;M0R0N3;M0QYQ7;M0R2I7;M0R0Y6;M0QY96;M0QYL3	A0A087X0X3;P52272-2;P52272;M0R019	Heterogeneous nuclear ribonucleoprotein M	FGFR2 alternative splicing;Metabolism of RNA;mRNA Splicing;mRNA Splicing - Major Pathway;Processing of Capped Intron-Containing Pre-mRNA;Signal Transduction;Signaling by FGFR;Signaling by FGFR2;Signaling by Receptor Tyrosine Kinases	52	52	25	68.9	68.9	29.3	77.569	255.25	608
NEMF	1.94185	2.20123		O60524-4;O60524-3;O60524;G3V5V3;O60524-5;O60524-2;G3V4D9	O60524-4;O60524-3;O60524;G3V5V3;O60524-5	Nuclear export mediator factor NEMF		8	8	8	7.9	7.9	7.9	118.02	13.21	32
RPL31	1.93715	2.22149		H7C2W9;C9JU56;B7Z4E3;B7Z4C8;P62899-3;P62899;P62899-2;B8ZZK4	H7C2W9;C9JU56;B7Z4E3;B7Z4C8;P62899-3;P62899;P62899-2;B8ZZK4	60S ribosomal protein L31	Axon guidance;Cap-dependent Translation Initiation;Developmental Biology;Disease;Eukaryotic Translation Elongation;Eukaryotic Translation Initiation;Eukaryotic Translation Termination;Formation of a pool of free 40S subunits;GTP hydrolysis and joining of the 60S ribosomal subunit;Infectious disease;Influenza Infection;Influenza Life Cycle;Influenza Viral RNA Transcription and Replication;L13a-med…	8	8	8	53.7	53.7	53.7	12.701	33.675	74
GSTO1	1.93374	1.6737		P78417-2;P78417;Q5TA01;Q5TA02;P78417-3	P78417-2;P78417;Q5TA01;Q5TA02;P78417-3	Glutathione S-transferase omega-1	Biological oxidations;Cytokine Signaling in Immune system;Gene and protein expression by JAK-STAT signaling after Interleukin-12 stimulation;Glutathione conjugation;Immune System;Interleukin-12 family signaling;Interleukin-12 signaling;Metabolism;Metabolism of vitamins and cofactors;Metabolism of water-soluble vitamins and cofactors;Methylation;Phase II - Conjugation of compounds;Signaling by Int…	2	2	2	11.1	11.1	11.1	23.708	2.4667	11
PBRM1	1.92089	2.92579	+	Q86U86-5;Q86U86-4;Q86U86-7;Q86U86-9;Q86U86-2;Q86U86-8;Q86U86;Q86U86-3;E7EVG2;H0Y5B5;Q86U86-6	Q86U86-5;Q86U86-4;Q86U86-7;Q86U86-9;Q86U86-2;Q86U86-8;Q86U86;Q86U86-3;E7EVG2;H0Y5B5;Q86U86-6	Protein polybromo-1	Chromatin modifying enzymes;Chromatin organization;Gene expression (Transcription);Generic Transcription Pathway;RMTs methylate histone arginines;RNA Polymerase II Transcription;RUNX1 interacts with co-factors whose precise effect on RUNX1 targets is not known;Transcriptional regulation by RUNX1	16	16	16	11.8	11.8	11.8	182.12	28.446	36
NUMA1	1.91531	4.03909	+	A0A087WY61;Q14980-2;Q14980;H0YFY6;Q14980-5;Q14980-4;Q14980-3;K4DIE0;F5H4J1;F5H6Y5	A0A087WY61;Q14980-2;Q14980;H0YFY6;Q14980-5;Q14980-4;Q14980-3	Nuclear mitotic apparatus protein 1	Cell Cycle;Cell Cycle, Mitotic;M Phase;Mitotic Prometaphase;Mitotic Prophase;Recruitment of NuMA to mitotic centrosomes	18	18	18	10.8	10.8	10.8	236.16	46.291	44
IGF2BP2	1.91439	2.89365		F8W930;Q9Y6M1-1;Q9Y6M1;Q9Y6M1-5;Q9Y6M1-6;Q9Y6M1-3;Q9Y6M1-4;O00425-2;Q9NZI8-2;Q9NZI8	F8W930;Q9Y6M1-1;Q9Y6M1;Q9Y6M1-5;Q9Y6M1-6;Q9Y6M1-3;Q9Y6M1-4	Insulin-like growth factor 2 mRNA-binding protein 2	Insulin-like Growth Factor-2 mRNA Binding Proteins (IGF2BPs/IMPs/VICKZs) bind RNA;MAPK family signaling cascades;MAPK6/MAPK4 signaling;Metabolism of RNA;Signal Transduction	14	14	13	27.8	27.8	25.6	66.785	48.016	73
SRP68	1.90362	3.75262	+	Q9UHB9;Q9UHB9-4;Q9UHB9-2;Q9UHB9-3;K7EN53;K7EQC2	Q9UHB9;Q9UHB9-4;Q9UHB9-2	Signal recognition particle subunit SRP68	Metabolism of proteins;SRP-dependent cotranslational protein targeting to membrane;Translation	27	27	27	50.9	50.9	50.9	70.729	323.31	223
DHX9	1.88911	3.9091	+	Q08211;Q08211-2	Q08211	ATP-dependent RNA helicase A	Cytosolic sensors of pathogen-associated DNA;DEx/H-box helicases activate type I IFN and inflammatory cytokines production;Immune System;Innate Immune System;Metabolism of RNA;mRNA Splicing;mRNA Splicing - Major Pathway;Processing of Capped Intron-Containing Pre-mRNA;RIP-mediated NFkB activation via ZBP1;ZBP1(DAI) mediated induction of type I IFNs	49	49	49	48	48	48	140.96	323.31	584
SMARCA5	1.87278	2.84477		O60264	O60264	SWI/SNF-related matrix-associated actin-dependent regulator of chromatin subfamily A member 5	B-WICH complex positively regulates rRNA expression;Cell Cycle;Chromosome Maintenance;Deposition of new CENPA-containing nucleosomes at the centromere;DNA Double Strand Break Response;DNA Double-Strand Break Repair;DNA Repair;Epigenetic regulation of gene expression;Gene expression (Transcription);Negative epigenetic regulation of rRNA expression;NoRC negatively regulates rRNA expression;Nucleoso…	24	24	16	25.6	25.6	19.5	121.9	96.011	116
ARMCX1	1.8647	1.21283		Q9P291	Q9P291	Armadillo repeat-containing X-linked protein 1		4	4	4	10.6	10.6	10.6	49.18	8.0918	7
HBS1L	1.85569	1.88024		Q9Y450-4;Q9Y450;B7Z524;H0YDX7;J3QT46;H0YES5;E9PHZ9;E9PS53;E9PJ90;E9PN23;G5E991;E9PMN1;E9PLR4;Q9Y450-2	Q9Y450-4;Q9Y450;B7Z524;H0YDX7;J3QT46;H0YES5	HBS1-like protein	Deadenylation-dependent mRNA decay;Metabolism of RNA;mRNA decay by 3' to 5' exoribonuclease	9	9	9	19	19	19	70.624	29.24	34
HIST2H3A;HIST3H3;HIST1H3A	1.8402	5.15494	+	Q71DI3;Q16695;P68431	Q71DI3;Q16695;P68431	Histone H3.2;Histone H3.1t;Histone H3.1	Activated PKN1 stimulates transcription of AR (androgen receptor) regulated genes KLK2 and KLK3;Activation of anterior HOX genes in hindbrain development during early embryogenesis;Activation of HOX genes during differentiation;Amyloid fiber formation;Base Excision Repair;Base-Excision Repair, AP Site Formation;B-WICH complex positively regulates rRNA expression;Cell Cycle;Cell Cycle Checkpoints;…	5	5	1	47.8	47.8	23.5	15.388	79.237	76
RBFOX2;RBFOX1	1.83411	1.47094		O43251-5;O43251-8;O43251-6;O43251;A0A0G2JRA5;B0QYV1;O43251-2;O43251-10;O43251-4;F8VZG9;B7Z1U7;J3KNW3;A0A087X2B1;B0QYY4;A0A286YEU2;A0A0G2JRD1;F8VZY7;S4R3K7;F8VR27;S4R469;Q9NWB1-5;Q9NWB1-2;O43251-7;Q9NWB1;Q9NWB1-4;Q9NWB1-3;O43251-9;O43251-3;I3L1D4;F8VRS4;A6NFN3;J3QRF4;B0QYY7;A0A3B3ITL7;A6NFN3-2;A0A0G2JSB3;J3QQZ2	O43251-5;O43251-8;O43251-6;O43251;A0A0G2JRA5;B0QYV1;O43251-2;O43251-10;O43251-4;F8VZG9;B7Z1U7;J3KNW3;A0A087X2B1;B0QYY4;A0A286YEU2;A0A0G2JRD1;F8VZY7;S4R3K7;F8VR27;S4R469;Q9NWB1-5;Q9NWB1-2;O43251-7;Q9NWB1;Q9NWB1-4;Q9NWB1-3;O43251-9;O43251-3;I3L1D4;F8VRS4	RNA binding protein fox-1 homolog 2;RNA binding protein fox-1 homolog;RNA binding protein fox-1 homolog 1	FGFR2 alternative splicing;Gene expression (Transcription);Generic Transcription Pathway;MECP2 regulates transcription factors;RNA Polymerase II Transcription;Signal Transduction;Signaling by FGFR;Signaling by FGFR2;Signaling by Receptor Tyrosine Kinases;Transcriptional Regulation by MECP2	6	6	6	18.6	18.6	18.6	39.954	28.968	28
EIF2A	1.81736	4.19826	+	Q9BY44-3;Q9BY44;F8WAE5;Q9BY44-4;C9IZE1;Q9BY44-2;H7C5Q3;H7C5R5;F8WF18;F8WAT3	Q9BY44-3;Q9BY44;F8WAE5;Q9BY44-4;C9IZE1	Eukaryotic translation initiation factor 2A;Eukaryotic translation initiation factor 2A, N-terminally processed		16	16	16	42.7	42.7	42.7	62.288	83.05	138
BAZ1B	1.81497	0.795984		Q9UIG0-2;Q9UIG0	Q9UIG0-2;Q9UIG0	Tyrosine-protein kinase BAZ1B	B-WICH complex positively regulates rRNA expression;DNA Double Strand Break Response;DNA Double-Strand Break Repair;DNA Repair;Epigenetic regulation of gene expression;Gene expression (Transcription);Positive epigenetic regulation of rRNA expression;Recruitment and ATM-mediated phosphorylation of repair and signaling proteins at DNA double strand breaks	27	27	27	19.3	19.3	19.3	170.45	86.561	78
DLGAP5	1.812	3.15449		Q15398-3;Q15398;Q15398-1;G3V4E5;G3V543	Q15398-3;Q15398;Q15398-1;G3V4E5	Disks large-associated protein 5	NOTCH3 Intracellular Domain Regulates Transcription;Signal Transduction;Signaling by NOTCH;Signaling by NOTCH3	8	8	8	10.6	10.6	10.6	94.177	10.219	25
YTHDC1	1.80915	2.2903		J3QR07;Q96MU7-2;Q96MU7;J3KRG5	J3QR07;Q96MU7-2;Q96MU7	YTH domain-containing protein 1		7	7	7	9.5	9.5	9.5	85.586	18.815	42
UTP14A	1.80818	2.47474		Q9BVJ6-3;Q9BVJ6;Q9BVJ6-2;X6RJY0	Q9BVJ6-3;Q9BVJ6;Q9BVJ6-2	U3 small nucleolar RNA-associated protein 14 homolog A	Major pathway of rRNA processing in the nucleolus and cytosol;Metabolism of RNA;rRNA modification in the nucleus and cytosol;rRNA processing;rRNA processing in the nucleus and cytosol	16	16	11	28.4	28.4	20.2	82.004	34.065	40
CHD4	1.80418	2.26946		F5GWX5;Q14839;A0A2R8YDJ9;A0A2R8Y212;A0A2R8Y521;A0A0C4DGG9;A0A2R8YFK9;A0A2U3TZM0;A0A2R8Y5J0;A0A2R8Y425;Q14839-2;A0A2R8YD40;A0A2R8YFD8;A0A2R8Y4X2;A0A2R8YDW2;A0A2R8Y8C1;A0A2R8Y445;A0A2R8YER1;A0A2R8Y7I0;A0A2R8Y7M9;A0A2R8Y5Z7;A0A2R8Y5M9;A0A2R8YE38;A0A2R8Y685;Q8TDI0;A0A2R8Y8B3;K7EMY3;F2Z2R5;A0A2R8Y7X1;A0A2R8Y6G9;H7C0J3;H7C3H7;I3L229;K7ESA5;K7EPV1	F5GWX5;Q14839;A0A2R8YDJ9;A0A2R8Y212;A0A2R8Y521;A0A0C4DGG9;A0A2R8YFK9;A0A2U3TZM0;A0A2R8Y5J0;A0A2R8Y425;Q14839-2;A0A2R8YD40;A0A2R8YFD8;A0A2R8Y4X2;A0A2R8YDW2;A0A2R8Y8C1;A0A2R8Y445;A0A2R8YER1;A0A2R8Y7I0;A0A2R8Y7M9	Chromodomain-helicase-DNA-binding protein 4	Chromatin modifying enzymes;Chromatin organization;Epigenetic regulation of gene expression;ERCC6 (CSB) and EHMT2 (G9a) positively regulate rRNA expression;Gene expression (Transcription);Generic Transcription Pathway;HDACs deacetylate histones;Intracellular signaling by second messengers;PIP3 activates AKT signaling;Positive epigenetic regulation of rRNA expression;PTEN Regulation;Regulation of …	28	28	22	16.1	16.1	13.1	217.1	70.666	208
ILF3	1.79628	4.32974	+	Q12906-7;Q12906;Q12906-6;Q12906-4;Q12906-3;Q12906-2;Q12906-5;K7EKJ9;K7ER69;K7EJ09;K7EQR9;K7EM82;K7ELV3;K7ERM6;K7ENK6;K7EKY0;K7EQ75	Q12906-7;Q12906;Q12906-6;Q12906-4;Q12906-3;Q12906-2;Q12906-5	Interleukin enhancer-binding factor 3		33	33	30	45.1	45.1	43.5	95.807	323.31	335
MRPS31	1.79344	1.58921		Q92665	Q92665	28S ribosomal protein S31, mitochondrial	Metabolism of proteins;Mitochondrial translation;Mitochondrial translation elongation;Mitochondrial translation initiation;Mitochondrial translation termination;Translation	6	6	6	20.5	20.5	20.5	45.318	16.267	32
SMU1	1.79344	1.77221		Q2TAY7;Q2TAY7-2	Q2TAY7;Q2TAY7-2	WD40 repeat-containing protein SMU1;WD40 repeat-containing protein SMU1, N-terminally processed		5	5	5	11.7	11.7	11.7	57.543	19.723	44
ZNF326	1.78263	2.11823		Q5BKZ1;A0A0A0MRN4;Q5BKZ1-2;Q5BKZ1-3	Q5BKZ1	DBIRD complex subunit ZNF326		8	8	8	19.4	19.4	19.4	65.653	47.607	37
SEPT10	1.76525	0.702976		E7EW69;E7EX04;B5ME97;Q9P0V9-3;Q9P0V9;Q9P0V9-2;C9JEW2;C9JNR7	E7EW69;E7EX04;B5ME97;Q9P0V9-3;Q9P0V9;Q9P0V9-2	Septin-10		4	4	4	12.7	12.7	12.7	52.145	14.004	11
SENP3;SENP3-EIF4A1	1.75995	0.448497		Q9H4L4;A0A087X0R7;J3QRE4;A0A087WV50;J3QL36;J3KSF5	Q9H4L4;A0A087X0R7;J3QRE4;A0A087WV50;J3QL36	Sentrin-specific protease 3	Major pathway of rRNA processing in the nucleolus and cytosol;Metabolism of RNA;rRNA processing;rRNA processing in the nucleus and cytosol	4	4	4	10.1	10.1	10.1	65.009	28.399	28
MAGED1	1.75688	1.14126		Q9Y5V3;Q9Y5V3-2	Q9Y5V3;Q9Y5V3-2	Melanoma-associated antigen D1	Apoptosis;Caspase activation via Dependence Receptors in the absence of ligand;Caspase activation via extrinsic apoptotic signalling pathway;Cell death signalling via NRAGE, NRIF and NADE;Death Receptor Signalling;NRAGE signals death through JNK;p75 NTR receptor-mediated signalling;Programmed Cell Death;Signal Transduction	9	8	8	20.3	18.8	18.8	86.16	298.93	42
RBM4;RBM4B	1.75671	1.90277		Q9BWF3;E9PB51;Q9BQ04;Q9BWF3-4;E9PLB0;E9PM61;D6R9K7;U3KQD5;J3QRR5;Q9BWF3-3;Q9BWF3-2;Q96PK6-5	Q9BWF3;E9PB51;Q9BQ04;Q9BWF3-4	RNA-binding protein 4;RNA-binding protein 4B	Circadian Clock	9	9	9	29.9	29.9	29.9	40.313	135.91	53
RALY	1.74844	3.53943		Q5QPL9;Q9UKM9-2;Q9UKM9;Q5QPM1;Q5QPM2;Q5QPM0	Q5QPL9;Q9UKM9-2;Q9UKM9;Q5QPM1;Q5QPM2;Q5QPM0	RNA-binding protein Raly		12	12	12	46.8	46.8	46.8	24.665	56.942	128
LSG1	1.74453	1.58403		Q9H089;H7C2X7;F8WFC6	Q9H089	Large subunit GTPase 1 homolog		10	10	10	16.3	16.3	16.3	75.225	18.176	53
RPS26;RPS26P11	1.74122	2.51904		P62854;Q5JNZ5	P62854;Q5JNZ5	40S ribosomal protein S26;Putative 40S ribosomal protein S26-like 1	Activation of the mRNA upon binding of the cap-binding complex and eIFs, and subsequent binding to 43S;Axon guidance;Cap-dependent Translation Initiation;Developmental Biology;Disease;Eukaryotic Translation Elongation;Eukaryotic Translation Initiation;Eukaryotic Translation Termination;Formation of a pool of free 40S subunits;Formation of the ternary complex, and subsequently, the 43S complex;GTP…	2	2	2	20.9	20.9	20.9	13.015	9.6357	25
NIFK	1.73328	2.39411		Q9BYG3;C9J6C5;C9J808;H7BZL0	Q9BYG3;C9J6C5	MKI67 FHA domain-interacting nucleolar phosphoprotein		11	11	11	43.3	43.3	43.3	34.222	154.02	84
MYO6	1.71233	1.70849		A0A0A0MRM8;Q9UM54-6;A0A0D9SGC1;E7EW20;Q9UM54-5;Q9UM54-2;Q9UM54-4;Q9UM54-1;Q9UM54	A0A0A0MRM8;Q9UM54-6;A0A0D9SGC1;E7EW20;Q9UM54-5;Q9UM54-2;Q9UM54-4;Q9UM54-1;Q9UM54	Unconventional myosin-VI	Gap junction degradation;Gap junction trafficking;Gap junction trafficking and regulation;Glutamate binding, activation of AMPA receptors and synaptic plasticity;Membrane Trafficking;Neuronal System;Neurotransmitter receptors and postsynaptic signal transmission;Trafficking of AMPA receptors;Transmission across Chemical Synapses;Vesicle-mediated transport	12	12	12	10.4	10.4	10.4	145.01	79.854	54
AP1M1	1.70806	3.8697		Q9BXS5-2;Q9BXS5;E7ENJ6;K7EJL1;Q9Y6Q5-2;Q9Y6Q5;K7EQX3;K7EJJ1;K7EPR4;A0A087WZX7;K7EPJ8;K7ENA7;K7EL08;K7EQ90;K7EMG5;K7ER75;K7ERH5;K7EK69	Q9BXS5-2;Q9BXS5;E7ENJ6;K7EJL1	AP-1 complex subunit mu-1	Adaptive Immune System;Disease;Golgi Associated Vesicle Biogenesis;HIV Infection;Host Interactions of HIV factors;Immune System;Infectious disease;Innate Immune System;Lysosome Vesicle Biogenesis;Membrane Trafficking;MHC class II antigen presentation;Nef mediated downregulation of MHC class I complex cell surface expression;Nef-mediates down modulation of cell surface receptors by recruiting them…	10	10	10	32.6	32.6	32.6	49.84	25.826	64
RPL23A	1.7073	2.4295		P62750;H7BY10;K7EJV9;K7ERT8;A8MUS3;K7EMA7	P62750;H7BY10;K7EJV9;K7ERT8;A8MUS3	60S ribosomal protein L23a	Axon guidance;Cap-dependent Translation Initiation;Developmental Biology;Disease;Eukaryotic Translation Elongation;Eukaryotic Translation Initiation;Eukaryotic Translation Termination;Formation of a pool of free 40S subunits;GTP hydrolysis and joining of the 60S ribosomal subunit;Infectious disease;Influenza Infection;Influenza Life Cycle;Influenza Viral RNA Transcription and Replication;L13a-med…	14	14	14	56.4	56.4	56.4	17.695	38.377	137
ASPH	1.69691	3.17162		Q12797-10;Q12797;A0A087WUJ2;E5RG29;E5RG56;Q12797-9;Q12797-6;Q12797-11;Q12797-5;Q12797-8;Q12797-2	Q12797-10;Q12797	Aspartyl/asparaginyl beta-hydroxylase	Cardiac conduction;Ion channel transport;Ion homeostasis;Muscle contraction;Stimuli-sensing channels;Transport of small molecules	6	6	6	12.5	12.5	12.5	83.267	37.17	19
TRIP12	1.69125	1.2725		Q14669;Q14669-2;Q14669-3;Q14669-4;C9JLJ5;C9JSX9;H7C2Y1;C9JLD7;G5E9G6	Q14669;Q14669-2;Q14669-3;Q14669-4	E3 ubiquitin-protein ligase TRIP12	Adaptive Immune System;Antigen processing: Ubiquitination & Proteasome degradation;Class I MHC mediated antigen processing & presentation;Immune System	8	8	8	4.7	4.7	4.7	220.43	11.733	17
RPS13	1.69108	3.29202		P62277;J3KMX5;E9PS50	P62277;J3KMX5	40S ribosomal protein S13	Activation of the mRNA upon binding of the cap-binding complex and eIFs, and subsequent binding to 43S;Axon guidance;Cap-dependent Translation Initiation;Developmental Biology;Disease;Eukaryotic Translation Elongation;Eukaryotic Translation Initiation;Eukaryotic Translation Termination;Formation of a pool of free 40S subunits;Formation of the ternary complex, and subsequently, the 43S complex;GTP…	9	9	9	52.3	52.3	52.3	17.222	32.003	115
RPS27A;UBC;UBB;UBA52	1.68047	3.90284		P62979;P0CG48;F5GYU3;Q96C32;Q5PY61;J3QKN0;F5GXK7;F5H747;F5H388;B4DV12;F5H265;F5H2Z3;F5H6Q2;J3QTR3;J3QS39;P62987;P0CG47;A0A2R8Y422;Q49A90;M0R1V7;M0R2S1;F5GZ39;M0R1M6;J3QSA3	P62979;P0CG48;F5GYU3;Q96C32;Q5PY61;J3QKN0;F5GXK7;F5H747;F5H388;B4DV12;F5H265;F5H2Z3;F5H6Q2;J3QTR3;J3QS39;P62987;P0CG47;A0A2R8Y422;Q49A90;M0R1V7;M0R2S1;F5GZ39;M0R1M6;J3QSA3	Ubiquitin-40S ribosomal protein S27a;Ubiquitin;40S ribosomal protein S27a;Polyubiquitin-C;Ubiquitin;Ubiquitin-60S ribosomal protein L40;Ubiquitin;60S ribosomal protein L40;Polyubiquitin-B;Ubiquitin	ABC transporter disorders;ABC-family proteins mediated transport;Activated NOTCH1 Transmits Signal to the Nucleus;activated TAK1 mediates p38 MAPK activation;Activation of APC/C and APC/C:Cdc20 mediated degradation of mitotic proteins;Activation of IRF3/IRF7 mediated by TBK1/IKK epsilon;Activation of NF-kappaB in B cells;Activation of the mRNA upon binding of the cap-binding complex and eIFs, and…	10	10	10	52.6	52.6	52.6	17.965	126.07	175
AKAP8	1.677	2.79227		O43823;M0QYL4	O43823	A-kinase anchor protein 8		7	7	7	14.3	14.3	14.3	76.107	8.0364	12
POGZ	1.67412	1.40003		Q7Z3K3-5;Q7Z3K3-7;Q7Z3K3-2;Q7Z3K3-3;Q7Z3K3-6;Q7Z3K3;M0R2X2;H0YCT3;Q7Z3K3-4	Q7Z3K3-5;Q7Z3K3-7;Q7Z3K3-2;Q7Z3K3-3;Q7Z3K3-6;Q7Z3K3	Pogo transposable element with ZNF domain		8	8	8	6.8	6.8	6.8	145.29	12.898	49
DDX17	1.67182	2.67737		A0A1X7SBZ2;A0A1W2PQ51;Q92841;Q92841-1;Q92841-3;Q92841-2;A0A0U1RQJ0	A0A1X7SBZ2;A0A1W2PQ51;Q92841;Q92841-1;Q92841-3;Q92841-2	Probable ATP-dependent RNA helicase DDX17	Metabolism of proteins;Post-translational protein modification;SUMO E3 ligases SUMOylate target proteins;SUMOylation;SUMOylation of transcription cofactors	27	19	19	40.1	29.6	29.6	80.253	233.37	199
GRSF1	1.66419	2.45559		H0Y8R1;F5H5I6;H0YAK1;Q12849-5;Q12849;H0YAM1	H0Y8R1;F5H5I6;H0YAK1;Q12849-5;Q12849	G-rich sequence factor 1	Disease;Infectious disease;Influenza Infection;Influenza Life Cycle;Influenza Viral RNA Transcription and Replication;Viral mRNA Translation	11	11	11	31.2	31.2	31.2	47.27	39.431	79
AP3D1	1.66149	2.00309		A0A2R8Y611;O14617-3;O14617-2;O14617;O14617-5;O14617-4;K7ELX8;K7ERW8;A0A2R8Y4J3	A0A2R8Y611;O14617-3;O14617-2;O14617;O14617-5;O14617-4	AP-3 complex subunit delta-1		10	10	10	12.6	12.6	12.6	106.19	23.601	56
DHX29	1.65842	1.22379		Q7Z478;A0A087WYN9	Q7Z478;A0A087WYN9	ATP-dependent RNA helicase DHX29		13	13	13	12.2	12.2	12.2	155.23	47.654	41
DDX31	1.65633	2.10046		F8WAJ0;Q9H8H2-2;Q9H8H2;Q9H8H2-4;Q9H8H2-3	F8WAJ0;Q9H8H2-2;Q9H8H2;Q9H8H2-4	Probable ATP-dependent RNA helicase DDX31		7	7	7	9.8	9.8	9.8	83.515	9.9426	18
SART3	1.65343	1.37434		Q15020-4;Q15020;F8VV04;Q15020-2;H0YHU8;F8W667;Q15020-3	Q15020-4;Q15020	Squamous cell carcinoma antigen recognized by T-cells 3		9	9	9	14.2	14.2	14.2	105.58	26.348	44
TIAL1	1.6491	2.15909		Q01085-2;Q01085;E7ETJ9;E7ETC0;A6NKZ9;F8WE16	Q01085-2;Q01085	Nucleolysin TIAR	FGFR2 alternative splicing;Signal Transduction;Signaling by FGFR;Signaling by FGFR2;Signaling by Receptor Tyrosine Kinases	7	7	4	19.1	19.1	10.7	43.448	20.821	44
CEBPZ	1.64485	2.2125		Q03701;C9J9W7	Q03701	CCAAT/enhancer-binding protein zeta		14	14	14	16	16	16	120.97	43.546	51
MRPL3	1.64011	1.84415		E9PF06;H0Y9G6;E7ETU7;P09001;D6RC14	E9PF06;H0Y9G6;E7ETU7;P09001;D6RC14	39S ribosomal protein L3, mitochondrial	Metabolism of proteins;Mitochondrial translation;Mitochondrial translation elongation;Mitochondrial translation initiation;Mitochondrial translation termination;Translation	2	2	2	13.1	13.1	13.1	19.58	3.599	8
LARP4	1.63593	1.47143		Q96J85;Q71RC2-7;Q71RC2-3;Q71RC2;Q71RC2-4;Q71RC2-6;Q71RC2-5;Q8TBL5;A0A087WTL9;Q71RC2-2;F8W1I4;F8VY40;X6RLN4	Q96J85;Q71RC2-7;Q71RC2-3;Q71RC2;Q71RC2-4;Q71RC2-6;Q71RC2-5;Q8TBL5;A0A087WTL9;Q71RC2-2	La-related protein 4		5	5	5	17.3	17.3	17.3	42.504	16.826	22
GTF3C5	1.63311	3.94644		Q5T7U1;Q9Y5Q8-2;Q9Y5Q8;Q9Y5Q8-3;H7BY84;H0Y5D2;Q5T7U0;Q5T7U4	Q5T7U1;Q9Y5Q8-2;Q9Y5Q8;Q9Y5Q8-3;H7BY84	General transcription factor 3C polypeptide 5	Gene expression (Transcription);RNA Polymerase III Abortive And Retractive Initiation;RNA Polymerase III Transcription;RNA Polymerase III Transcription Initiation;RNA Polymerase III Transcription Initiation From Type 1 Promoter;RNA Polymerase III Transcription Initiation From Type 2 Promoter	7	7	7	17.7	17.7	17.7	52.29	15.078	55
RPLP0;RPLP0P6	1.60841	2.5471		P05388;F8VU65;F8VWS0;P05388-2;F8VPE8;G3V210;F8VQY6;F8VRK7;F8VW21;F8VWV4;F8VS58;F8VZS0;Q8NHW5;F8W1K8	P05388;F8VU65;F8VWS0;P05388-2;F8VPE8;G3V210;F8VQY6;F8VRK7;F8VW21;F8VWV4;F8VS58;F8VZS0;Q8NHW5	60S acidic ribosomal protein P0;60S acidic ribosomal protein P0-like	Axon guidance;Cap-dependent Translation Initiation;Cytokine Signaling in Immune system;Developmental Biology;Disease;Eukaryotic Translation Elongation;Eukaryotic Translation Initiation;Eukaryotic Translation Termination;Formation of a pool of free 40S subunits;Gene and protein expression by JAK-STAT signaling after Interleukin-12 stimulation;GTP hydrolysis and joining of the 60S ribosomal subunit…	13	13	13	39.4	39.4	39.4	34.273	140.55	134
EHD4	1.60736	1.00011		Q9H223	Q9H223	EH domain-containing protein 4		8	6	6	17.2	13.9	13.9	61.174	23.734	25
SMARCA4	1.60622	3.30965		P51532-5;P51532;P51532-4;P51532-3;P51532-2;A0A2R8Y7S2;A0A2R8Y4P4;Q9HBD4;A0A0A0MT49;A0A2R8YGG3;A0A2R8Y440;A0A2R8Y4C5;A0A2R8YDA1;A0A2R8Y6N0;A0A2R8Y7F3;A0A2R8YG32;A0A2R8YF58;A0A2R8Y526;A0A2R8YF80;A0A2R8Y7Y7;A0A2R8YGP5;A0A2R8Y6V2;A0A2R8Y523;A0A2R8Y5K3;A0A2R8YCY3;A0A2R8Y4R6;A0A2R8YFV8;K7EP28;A0A2R8YFK5;K7EQF0;A0A2R8Y7R0;A0A2R8Y583	P51532-5;P51532;P51532-4;P51532-3;P51532-2;A0A2R8Y7S2;A0A2R8Y4P4;Q9HBD4;A0A0A0MT49;A0A2R8YGG3;A0A2R8Y440;A0A2R8Y4C5;A0A2R8YDA1;A0A2R8Y6N0;A0A2R8Y7F3;A0A2R8YG32;A0A2R8YF58;A0A2R8Y526;A0A2R8YF80;A0A2R8Y7Y7;A0A2R8YGP5;A0A2R8Y6V2;A0A2R8Y523	Transcription activator BRG1	Chromatin modifying enzymes;Chromatin organization;Cytokine Signaling in Immune system;Formation of the beta-catenin:TCF transactivating complex;Gene expression (Transcription);Generic Transcription Pathway;Immune System;Interleukin-7 signaling;RMTs methylate histone arginines;RNA Polymerase II Transcription;RUNX1 interacts with co-factors whose precise effect on RUNX1 targets is not known;Signal…	17	17	11	12.7	12.7	9	181.26	110.49	88
TARDBP;TDP43	1.59974	0.684557		Q13148;A0A087WX29;A0A087WYY0;A0A087X260;G3V162;B1AKP7;K7EN94;A0A0A0N0M3;K7EJM5;A0A087WXQ5;A0A087WV68;Q13148-4;A0A087WXV3;A0A087WX67;A0A087WW61;A0A1W2PNU8;A0A087WZC9;K7EL26;A0A087WYE7;A0A0A0MSV7;K7EJ99;A0A087WTZ4	Q13148;A0A087WX29;A0A087WYY0;A0A087X260;G3V162;B1AKP7;K7EN94;A0A0A0N0M3;K7EJM5;A0A087WXQ5;A0A087WV68	TAR DNA-binding protein 43		9	9	9	24.6	24.6	24.6	44.739	90.245	69
AHCYL2;AHCYL1	1.59647	0.735226		H0Y8B3;O43865-2;Q96HN2-4;Q96HN2-3;O43865;Q96HN2-2;Q96HN2;C9K0S0	H0Y8B3;O43865-2;Q96HN2-4;Q96HN2-3;O43865;Q96HN2-2;Q96HN2	Adenosylhomocysteinase;Putative adenosylhomocysteinase 2;Putative adenosylhomocysteinase 3	Adaptive Immune System;Antigen activates B Cell Receptor (BCR) leading to generation of second messengers;Bicarbonate transporters;Cardiac conduction;CLEC7A (Dectin-1) induces NFAT activation;CLEC7A (Dectin-1) signaling;C-type lectin receptors (CLRs);DAG and IP3 signaling;Fc epsilon receptor (FCERI) signaling;FCERI mediated Ca+2 mobilization;Fcgamma receptor (FCGR) dependent phagocytosis;G alpha …	4	4	4	7.9	7.9	7.9	58.004	10.244	24
MRPL15	1.59251	2.3926		Q9P015;E5RIZ4;E5RHF4	Q9P015;E5RIZ4;E5RHF4	39S ribosomal protein L15, mitochondrial	Metabolism of proteins;Mitochondrial translation;Mitochondrial translation elongation;Mitochondrial translation initiation;Mitochondrial translation termination;Translation	5	5	5	19.3	19.3	19.3	33.419	7.0402	25
GLO1	1.5832	0.810524		Q04760;Q04760-2	Q04760;Q04760-2	Lactoylglutathione lyase	Metabolism;Pyruvate metabolism;Pyruvate metabolism and Citric Acid (TCA) cycle;The citric acid (TCA) cycle and respiratory electron transport	6	6	6	33.2	33.2	33.2	20.777	6.9633	22
NAA15	1.57295	2.22868		A0A0B4J1W3;Q9BXJ9;Q9BXJ9-4;Q6N069-5;Q6N069-4;Q6N069-3;Q6N069-2;Q6N069	A0A0B4J1W3;Q9BXJ9;Q9BXJ9-4	N-alpha-acetyltransferase 15, NatA auxiliary subunit		5	5	5	5.9	5.9	5.9	101.2	10.062	18
TBL3	1.55654	1.30868		Q12788;J3KNP2;A0A087WYP7;H3BN88	Q12788;J3KNP2	Transducin beta-like protein 3	Major pathway of rRNA processing in the nucleolus and cytosol;Metabolism of RNA;rRNA modification in the nucleus and cytosol;rRNA processing;rRNA processing in the nucleus and cytosol	11	11	11	17.1	17.1	17.1	89.034	27.846	26
RPL7L1	1.55471	2.88612		R4GMU7;Q6DKI1;Q6DKI1-2	R4GMU7;Q6DKI1;Q6DKI1-2	60S ribosomal protein L7-like 1		6	6	6	30.3	30.3	30.3	22.874	9.4256	33
NOP58	1.55334	2.40162		Q9Y2X3;H7BZ72;F8WED0	Q9Y2X3	Nucleolar protein 58	Major pathway of rRNA processing in the nucleolus and cytosol;Metabolism of proteins;Metabolism of RNA;Post-translational protein modification;rRNA modification in the nucleus and cytosol;rRNA processing;rRNA processing in the nucleus and cytosol;SUMO E3 ligases SUMOylate target proteins;SUMOylation;SUMOylation of RNA binding proteins	11	11	11	28.2	28.2	28.2	59.578	33.808	99
ADNP	1.5514	2.68259		Q9H2P0;A0A2R8Y6X0;E9PQK8;A0A2R8Y469	Q9H2P0;A0A2R8Y6X0	Activity-dependent neuroprotector homeobox protein		9	9	9	10.2	10.2	10.2	123.56	28.128	42
RFC4	1.54714	1.05296		C9JZI1;P35249-2;P35249;C9JGY5;F8WE44;C9JXZ7;C9JTT7;C9J8M3;C9JW34;H7C1P0	C9JZI1;P35249-2;P35249;C9JGY5;F8WE44;C9JXZ7;C9JTT7;C9J8M3;C9JW34	Replication factor C subunit 4	Activation of ATR in response to replication stress;Base Excision Repair;Cell Cycle;Cell Cycle Checkpoints;Cell Cycle, Mitotic;Chromosome Maintenance;DNA Damage Bypass;DNA Double-Strand Break Repair;DNA Repair;DNA Replication;DNA strand elongation;Dual Incision in GG-NER;Dual incision in TC-NER;Extension of Telomeres;G2/M Checkpoints;G2/M DNA damage checkpoint;Gap-filling DNA repair synthesis and…	7	7	7	19.9	19.9	19.9	36.877	18.185	28
KIF2A	1.54707	1.44227		O00139-2;O00139-1;O00139-5;O00139;O00139-4;D6R9M0;H0Y5Z9	O00139-2;O00139-1;O00139-5;O00139;O00139-4	Kinesin-like protein KIF2A	Adaptive Immune System;Amplification of signal from unattached kinetochores via a MAD2 inhibitory signal;Amplification of signal from the kinetochores;Cell Cycle;Cell Cycle Checkpoints;Cell Cycle, Mitotic;COPI-dependent Golgi-to-ER retrograde traffic;Factors involved in megakaryocyte development and platelet production;Golgi-to-ER retrograde transport;Hemostasis;Immune System;Intra-Golgi and retr…	11	11	10	19.5	19.5	18.2	75.042	23.351	59
FAM120A	1.54664	1.18376		Q9NZB2;Q9NZB2-6;Q9NZB2-4;Q9NZB2-2;Q9NZB2-5;A0A0C4DG79;A0A0C4DH52;Q5T035	Q9NZB2;Q9NZB2-6;Q9NZB2-4;Q9NZB2-2;Q9NZB2-5	Constitutive coactivator of PPAR-gamma-like protein 1		13	13	13	15.5	15.5	15.5	121.89	71.671	68
RPLP2	1.54352	1.51971		P05387;H0YDD8	P05387	60S acidic ribosomal protein P2	Axon guidance;Cap-dependent Translation Initiation;Developmental Biology;Disease;Eukaryotic Translation Elongation;Eukaryotic Translation Initiation;Eukaryotic Translation Termination;Formation of a pool of free 40S subunits;GTP hydrolysis and joining of the 60S ribosomal subunit;Infectious disease;Influenza Infection;Influenza Life Cycle;Influenza Viral RNA Transcription and Replication;L13a-med…	9	9	9	80.9	80.9	80.9	11.665	272.59	99
TACO1	1.54345	1.47789		Q9BSH4	Q9BSH4	Translational activator of cytochrome c oxidase 1	Gene expression (Transcription);Generic Transcription Pathway;Metabolism;Respiratory electron transport;Respiratory electron transport, ATP synthesis by chemiosmotic coupling, and heat production by uncoupling proteins.;RNA Polymerase II Transcription;The citric acid (TCA) cycle and respiratory electron transport;TP53 Regulates Metabolic Genes;Transcriptional Regulation by TP53	3	3	3	16.8	16.8	16.8	32.477	9.7169	22
MRPL38	1.53509	1.34136		Q96DV4;Q96DV4-2	Q96DV4	39S ribosomal protein L38, mitochondrial	Metabolism of proteins;Mitochondrial translation;Mitochondrial translation elongation;Mitochondrial translation initiation;Mitochondrial translation termination;Translation	6	6	6	15.3	15.3	15.3	44.596	7.4287	11
WDR36	1.53099	1.0106		A0A0A0MTB8;Q8NI36	A0A0A0MTB8;Q8NI36	WD repeat-containing protein 36	Major pathway of rRNA processing in the nucleolus and cytosol;Metabolism of RNA;rRNA modification in the nucleus and cytosol;rRNA processing;rRNA processing in the nucleus and cytosol	4	4	4	7.4	7.4	7.4	99.365	27.176	6
RCC1	1.52261	0.64274		P18754;P18754-2;C9JW69;C9JRH2;C9J3R0;C9JMJ4;C9JQZ4	P18754;P18754-2;C9JW69;C9JRH2;C9J3R0;C9JMJ4;C9JQZ4	Regulator of chromosome condensation	Disease;HIV Infection;HIV Life Cycle;Host Interactions of HIV factors;Infectious disease;Interactions of Rev with host cellular proteins;Late Phase of HIV Life Cycle;Nuclear import of Rev protein;Rev-mediated nuclear export of HIV RNA	7	7	7	29.7	29.7	29.7	44.969	61.574	24
HNRNPF	1.5213	3.9825		P52597;A0A1B0GW42	P52597	Heterogeneous nuclear ribonucleoprotein F;Heterogeneous nuclear ribonucleoprotein F, N-terminally processed	Cytokine Signaling in Immune system;FGFR2 alternative splicing;Gene and protein expression by JAK-STAT signaling after Interleukin-12 stimulation;Immune System;Interleukin-12 family signaling;Interleukin-12 signaling;Metabolism of RNA;mRNA Splicing;mRNA Splicing - Major Pathway;Processing of Capped Intron-Containing Pre-mRNA;Signal Transduction;Signaling by FGFR;Signaling by FGFR2;Signaling by In…	14	12	12	44.3	37.8	37.8	45.671	323.31	130
TCF25	1.51391	1.0232		Q9BQ70;Q9H7D3;H3BSP8;H3BSS3;H3BQ53;H3BS87;H3BMJ8;H3BTU3	Q9BQ70;Q9H7D3;H3BSP8;H3BSS3;H3BQ53	Transcription factor 25		4	4	4	9	9	9	76.666	15.264	18
ZFP91-CNTF;ZFP91	1.51363	2.05189		A0A0A6YYC7;Q96JP5-2;Q96JP5;H3BTR0	A0A0A6YYC7;Q96JP5-2;Q96JP5;H3BTR0	E3 ubiquitin-protein ligase ZFP91		3	3	3	7.8	7.8	7.8	59.57	11.093	10
GTF3C3	1.50855	1.99747		Q9Y5Q9;H7C0C0;Q9Y5Q9-2;F8WC64;H0YFI7	Q9Y5Q9;H7C0C0;Q9Y5Q9-2	General transcription factor 3C polypeptide 3	Gene expression (Transcription);RNA Polymerase III Abortive And Retractive Initiation;RNA Polymerase III Transcription;RNA Polymerase III Transcription Initiation;RNA Polymerase III Transcription Initiation From Type 1 Promoter;RNA Polymerase III Transcription Initiation From Type 2 Promoter	4	4	4	5.3	5.3	5.3	101.27	8.2208	34
WDR3	1.50418	0.871294		Q9UNX4	Q9UNX4	WD repeat-containing protein 3	Major pathway of rRNA processing in the nucleolus and cytosol;Metabolism of RNA;rRNA modification in the nucleus and cytosol;rRNA processing;rRNA processing in the nucleus and cytosol	8	8	8	11.1	11.1	11.1	106.1	24.89	16
PDS5B	1.50331	1.75083		Q9NTI5-2;Q9NTI5;A9IYQ1;Q9NTI5-5	Q9NTI5-2;Q9NTI5;A9IYQ1	Sister chromatid cohesion protein PDS5 homolog B	Cell Cycle;Cell Cycle, Mitotic;Cohesin Loading onto Chromatin;Establishment of Sister Chromatid Cohesion;M Phase;Mitotic Anaphase;Mitotic Metaphase and Anaphase;Mitotic Prometaphase;Mitotic Telophase/Cytokinesis;Resolution of Sister Chromatid Cohesion;S Phase;Separation of Sister Chromatids	3	3	3	3	3	3	158.28	6.4504	14
ERI1	1.49649	1.11822		Q8IV48;E5RIV7;E5RJM3	Q8IV48;E5RIV7;E5RJM3	3-5 exoribonuclease 1	Major pathway of rRNA processing in the nucleolus and cytosol;Metabolism of RNA;rRNA processing;rRNA processing in the nucleus and cytosol	2	2	2	6.3	6.3	6.3	40.063	5.4786	9
MRPL24	1.49099	1.92763		Q96A35;X6RJ73	Q96A35;X6RJ73	39S ribosomal protein L24, mitochondrial	Metabolism of proteins;Mitochondrial translation;Mitochondrial translation elongation;Mitochondrial translation initiation;Mitochondrial translation termination;Translation	3	3	3	16.2	16.2	16.2	24.915	6.2696	20
POLR2A	1.48622	3.4403		P24928;P24928-2	P24928	DNA-directed RNA polymerase II subunit RPB1	Abortive elongation of HIV-1 transcript in the absence of Tat;Activation of anterior HOX genes in hindbrain development during early embryogenesis;Activation of HOX genes during differentiation;Developmental Biology;Disease;Diseases of signal transduction;DNA Repair;Dual incision in TC-NER;ESR-mediated signaling;Estrogen-dependent gene expression;FGFR2 alternative splicing;FGFR2 mutant receptor a…	6	6	6	3.3	3.3	3.3	217.17	11.309	29
MPHOSPH10	1.4798	1.21115		O00566;U3KQ48	O00566;U3KQ48	U3 small nucleolar ribonucleoprotein protein MPP10	Major pathway of rRNA processing in the nucleolus and cytosol;Metabolism of RNA;rRNA modification in the nucleus and cytosol;rRNA processing;rRNA processing in the nucleus and cytosol	6	6	6	9.8	9.8	9.8	78.863	10.618	9
U2AF2	1.47903	1.14624		P26368-2;P26368;K7ENG2;K7ELP8	P26368-2;P26368;K7ENG2	Splicing factor U2AF 65 kDa subunit	Gene expression (Transcription);Metabolism of RNA;mRNA 3'-end processing;mRNA Splicing;mRNA Splicing - Major Pathway;Processing of Capped Intron-Containing Pre-mRNA;RNA Polymerase II Transcription;RNA Polymerase II Transcription Termination;Transport of Mature mRNA derived from an Intron-Containing Transcript;Transport of Mature Transcript to Cytoplasm	10	10	10	31.2	31.2	31.2	53.12	63.596	79
ZNF22	1.47659	1.81609		P17026	P17026	Zinc finger protein 22		3	3	3	14.3	14.3	14.3	25.915	7.4634	15
HIST1H4A	1.47488	2.55902		P62805	P62805	Histone H4	Activated PKN1 stimulates transcription of AR (androgen receptor) regulated genes KLK2 and KLK3;Activation of anterior HOX genes in hindbrain development during early embryogenesis;Activation of HOX genes during differentiation;Amyloid fiber formation;Base Excision Repair;Base-Excision Repair, AP Site Formation;B-WICH complex positively regulates rRNA expression;Cell Cycle;Cell Cycle Checkpoints;…	10	10	10	60.2	60.2	60.2	11.367	67.399	282
PWP2	1.46953	1.53043		Q15269;A0A0B4J2E5;A0A0J9YX21	Q15269;A0A0B4J2E5	Periodic tryptophan protein 2 homolog	Major pathway of rRNA processing in the nucleolus and cytosol;Metabolism of RNA;rRNA modification in the nucleus and cytosol;rRNA processing;rRNA processing in the nucleus and cytosol	6	6	6	9.4	9.4	9.4	102.45	23.915	18
DDX3X;DDX3Y	1.46604	4.96778		A0A0D9SFB3;A0A2R8YF78;A0A2R8YFS5;A0A0D9SF53;A0A2R8Y4A4;A0A0D9SG12;O00571;A0A2R8YCW1;A0A2R8YFR4;A0A2U3TZJ9;A0A2R8Y645;A0A2R8Y5G6;O00571-2;F6S8Q4;A0A2R8YDH3;A0A2R8Y7T2;A0A2R8YDT5;O15523;O15523-2;A0A0J9YVQ7;A0A087WVZ1;O15523-3;A0A2R8YCU0;A0A2R8Y650;C9J8G5;C9J081;A0A2R8YF89;A0A087WX09;A0A2R8Y4D2;A0A2R8Y770;D6RCM4;Q9NQI0-4;Q9NQI0-2;Q9NQI0-3;Q9NQI0	A0A0D9SFB3;A0A2R8YF78;A0A2R8YFS5;A0A0D9SF53;A0A2R8Y4A4;A0A0D9SG12;O00571;A0A2R8YCW1;A0A2R8YFR4;A0A2U3TZJ9;A0A2R8Y645;A0A2R8Y5G6;O00571-2;F6S8Q4;A0A2R8YDH3;A0A2R8Y7T2;A0A2R8YDT5;O15523;O15523-2	ATP-dependent RNA helicase DDX3X;ATP-dependent RNA helicase DDX3Y	Gene expression (Transcription);Gene Silencing by RNA;Immune System;Innate Immune System;Neutrophil degranulation;PIWI-interacting RNA (piRNA) biogenesis	32	31	31	55	53.3	53.3	70.839	323.31	326
HNRNPC	1.46091	2.7062		P07910-2;G3V4C1;B2R5W2;B4DY08;G3V4W0;P07910-4;G3V2D6;P07910-3;G3V5V7;P0DMR1;A0A0G2JNQ3;G3V251;G3V3K6;G3V5X6;A0A0G2JPF8;B2RXH8;B7ZW38;O60812;B4DSU6;G3V4M8;G3V2H6	P07910-2;G3V4C1;B2R5W2;B4DY08;G3V4W0;P07910-4;G3V2D6;P07910-3;G3V5V7	Heterogeneous nuclear ribonucleoproteins C1/C2		15	15	1	41.3	41.3	6.1	32.337	323.31	224
TECR	1.45309	0.9016		Q9NZ01;M0R2N5;M0R3C3;Q9NZ01-2;M0R329	Q9NZ01;M0R2N5;M0R3C3	Very-long-chain enoyl-CoA reductase	Fatty acid metabolism;Fatty acyl-CoA biosynthesis;Metabolism;Metabolism of lipids;Synthesis of very long-chain fatty acyl-CoAs	5	5	5	15.3	15.3	15.3	36.034	7.1736	25
UTP15	1.45056	1.76248		Q8TED0-3;Q8TED0;H0Y8P4;Q8TED0-2;D6RF65	Q8TED0-3;Q8TED0;H0Y8P4	U3 small nucleolar RNA-associated protein 15 homolog	Major pathway of rRNA processing in the nucleolus and cytosol;Metabolism of RNA;rRNA modification in the nucleus and cytosol;rRNA processing;rRNA processing in the nucleus and cytosol	7	7	7	15.4	15.4	15.4	56.355	17.686	24
SNRPN;SNRPB	1.43927	1.28535		J3QLE5;P14678-2;P63162;P14678;P63162-2;P14678-3;J3KRY3;S4R3P3	J3QLE5;P14678-2;P63162;P14678;P63162-2;P14678-3	Small nuclear ribonucleoprotein-associated proteins B and B;Small nuclear ribonucleoprotein-associated protein N	Gene expression (Transcription);Metabolism of non-coding RNA;Metabolism of RNA;mRNA Splicing;mRNA Splicing - Major Pathway;mRNA Splicing - Minor Pathway;Processing of Capped Intron-Containing Pre-mRNA;Processing of Capped Intronless Pre-mRNA;RNA Polymerase II Transcription;RNA Polymerase II Transcription Termination;SLBP Dependent Processing of Replication-Dependent Histone Pre-mRNAs;SLBP indepen…	4	4	4	21.3	21.3	21.3	17.546	8.0534	17
MRPL45	1.4368	1.14682		A0A0G2JMS5;A0A087WU62;A0A087X2D5;Q9BRJ2	A0A0G2JMS5;A0A087WU62;A0A087X2D5;Q9BRJ2	39S ribosomal protein L45, mitochondrial	Metabolism of proteins;Mitochondrial translation;Mitochondrial translation elongation;Mitochondrial translation initiation;Mitochondrial translation termination;Translation	3	3	3	19.9	19.9	19.9	29.408	12.498	14
KRI1	1.4362	1.55302		Q8N9T8;H0YFD2;F8WFC1;H0YG91;H0YH26	Q8N9T8	Protein KRI1 homolog		5	5	5	7.7	7.7	7.7	82.597	21.27	13
EIF2B4	1.43226	1.94198		A0A087WTA5;Q9UI10-3;Q9UI10;E7ERK9;Q9UI10-2;A0A087WW69;F8W8L6;H7C2L8;F8WEV6	A0A087WTA5;Q9UI10-3;Q9UI10;E7ERK9;Q9UI10-2;A0A087WW69	Translation initiation factor eIF-2B subunit delta	Cap-dependent Translation Initiation;Eukaryotic Translation Initiation;Metabolism of proteins;Recycling of eIF2:GDP;Translation	9	9	9	22.7	22.7	22.7	57.495	18.522	71
FKBP1A;FKBP12-Exin;FKBP12-Exip2	1.42549	0.434823		P62942;Q1JUQ3;Q1JUQ5;A0A087WTS4;Q5W0X3;A0A087WV48;A0A087WZM5	P62942;Q1JUQ3;Q1JUQ5;A0A087WTS4;Q5W0X3;A0A087WV48;A0A087WZM5	Peptidyl-prolyl cis-trans isomerase FKBP1A;Peptidyl-prolyl cis-trans isomerase	Adaptive Immune System;Calcineurin activates NFAT;Disease;Diseases of signal transduction;Downstream signaling events of B Cell Receptor (BCR);Immune System;Loss of Function of TGFBR1 in Cancer;Signal Transduction;Signaling by TGF-beta family members;Signaling by TGF-beta Receptor Complex;Signaling by TGF-beta Receptor Complex in Cancer;Signaling by the B Cell Receptor (BCR);TGF-beta receptor sig…	2	2	2	25	25	25	11.951	24.04	35
DHX37	1.425	1.26848		F5H3Y4;Q8IY37	F5H3Y4;Q8IY37	Probable ATP-dependent RNA helicase DHX37	Major pathway of rRNA processing in the nucleolus and cytosol;Metabolism of RNA;rRNA modification in the nucleus and cytosol;rRNA processing;rRNA processing in the nucleus and cytosol	7	7	7	8	8	8	107.3	10.603	18
MAP1B	1.42299	0.549002		P46821;D6RA40;D6RA32	P46821	Microtubule-associated protein 1B;MAP1B heavy chain;MAP1 light chain LC1		9	9	8	4.5	4.5	4.1	270.63	29.346	42
AP2S1	1.41977	1.31889		M0R0N4;X6R390;M0QYZ2;P53680-2;P53680	M0R0N4;X6R390;M0QYZ2;P53680-2;P53680	AP-2 complex subunit sigma	Adaptive Immune System;Axon guidance;Beta-catenin independent WNT signaling;Cargo recognition for clathrin-mediated endocytosis;Clathrin-mediated endocytosis;Developmental Biology;Disease;EPH-ephrin mediated repulsion of cells;EPH-Ephrin signaling;HIV Infection;Host Interactions of HIV factors;Immune System;Infectious disease;L1CAM interactions;LDL clearance;Membrane Trafficking;MHC class II anti…	2	2	2	13.2	13.2	13.2	17.303	4.3725	15
DPF2	1.41863	2.74982		J3KMZ8;Q92785-2;Q92785;E9PN04	J3KMZ8;Q92785-2;Q92785;E9PN04	Zinc finger protein ubi-d4		4	4	4	13.3	13.3	13.3	45.78	12.12	31
HEATR1	1.41281	1.59802		Q9H583;Q5T3Q7;Q6P664	Q9H583;Q5T3Q7;Q6P664	HEAT repeat-containing protein 1;HEAT repeat-containing protein 1, N-terminally processed	Major pathway of rRNA processing in the nucleolus and cytosol;Metabolism of RNA;rRNA modification in the nucleus and cytosol;rRNA processing;rRNA processing in the nucleus and cytosol	3	3	3	1.6	1.6	1.6	242.37	6.2753	11
EIF4E	1.40004	0.798549		P06730;P06730-2;D6RBW1;P06730-3;D6RFJ3;H0Y8J7	P06730;P06730-2;D6RBW1;P06730-3	Eukaryotic translation initiation factor 4E	Activation of the mRNA upon binding of the cap-binding complex and eIFs, and subsequent binding to 43S;Antiviral mechanism by IFN-stimulated genes;Cap-dependent Translation Initiation;Cytokine Signaling in Immune system;Deadenylation of mRNA;Deadenylation-dependent mRNA decay;Eukaryotic Translation Initiation;GTP hydrolysis and joining of the 60S ribosomal subunit;Immune System;Interferon Signali…	4	4	4	31.3	31.3	31.3	25.097	58.823	38
HNRNPUL2;HNRNPUL2-BSCL2	1.39852	1.73213		Q1KMD3;H3BQZ7	Q1KMD3;H3BQZ7	Heterogeneous nuclear ribonucleoprotein U-like protein 2		19	19	19	26.2	26.2	26.2	85.104	79.456	109
RRP12	1.39546	2.37554		Q5JTH9-2;Q5JTH9-3;Q5JTH9;A0A087X1U8;H7C1M8;A0A087WYW2;A0A087X0G0	Q5JTH9-2;Q5JTH9-3;Q5JTH9	RRP12-like protein		17	17	17	21.8	21.8	21.8	132.71	88.083	80
SURF6	1.39399	1.36137		O75683	O75683	Surfeit locus protein 6		4	4	4	10.2	10.2	10.2	41.45	6.2401	8
RPL22L1	1.39227	0.902872		C9JYQ9;H0Y8C2;Q6P5R6	C9JYQ9;H0Y8C2;Q6P5R6	60S ribosomal protein L22-like 1	Axon guidance;Cap-dependent Translation Initiation;Developmental Biology;Disease;Eukaryotic Translation Elongation;Eukaryotic Translation Initiation;Eukaryotic Translation Termination;Formation of a pool of free 40S subunits;GTP hydrolysis and joining of the 60S ribosomal subunit;Infectious disease;Influenza Infection;Influenza Life Cycle;Influenza Viral RNA Transcription and Replication;L13a-med…	3	3	3	25.6	25.6	25.6	14.478	7.2998	24
ADAR	1.38575	2.21171		P55265-5;P55265;P55265-4;A0A3B3IRQ9;H0YCK3;P55265-3;P55265-2;A0A3B3ISX1;A0A3B3ITG9;A0A3B3ISU1	P55265-5;P55265;P55265-4;A0A3B3IRQ9;H0YCK3;P55265-3;P55265-2;A0A3B3ISX1	Double-stranded RNA-specific adenosine deaminase	C6 deamination of adenosine;Cytokine Signaling in Immune system;Formation of editosomes by ADAR proteins;Immune System;Interferon alpha/beta signaling;Interferon Signaling;Metabolism of RNA;mRNA Editing;mRNA Editing: A to I Conversion	23	23	23	30.4	30.4	30.4	103.64	87.882	177
AKAP8L	1.37288	1.16637		Q9ULX6;Q9ULX6-2;V9GZ50;M0R1Y5;M0R010;M0QYT7	Q9ULX6;Q9ULX6-2;V9GZ50	A-kinase anchor protein 8-like		6	6	6	11.8	11.8	11.8	71.639	22.258	28
CDC5L	1.36834	2.8231		Q99459	Q99459	Cell division cycle 5-like protein	Metabolism of RNA;mRNA Splicing;mRNA Splicing - Major Pathway;Processing of Capped Intron-Containing Pre-mRNA	24	24	24	39.5	39.5	39.5	92.25	98.316	170
MTA2	1.36524	2.22817		O94776;O94776-2;E9PCS8;E7EQY4;D6W5A2;E7EV10;E7ESY4;Q13330-2;Q9BTC8-2;Q9BTC8;Q13330-3;Q13330;H7C3F3;H0Y4T7	O94776;O94776-2	Metastasis-associated protein MTA2	Chromatin modifying enzymes;Chromatin organization;Epigenetic regulation of gene expression;ERCC6 (CSB) and EHMT2 (G9a) positively regulate rRNA expression;Gene expression (Transcription);Generic Transcription Pathway;HDACs deacetylate histones;Intracellular signaling by second messengers;Metabolism of proteins;PIP3 activates AKT signaling;Positive epigenetic regulation of rRNA expression;Post-tr…	14	14	14	20.5	20.5	20.5	75.022	27.182	73
UHRF1	1.36281	1.62499		A0A087WVR3;A0A087WTW0;Q96T88;Q96T88-2;A0A087WWG9	A0A087WVR3;A0A087WTW0;Q96T88;Q96T88-2	E3 ubiquitin-protein ligase UHRF1	DNA methylation;Epigenetic regulation of gene expression;Gene expression (Transcription)	5	5	5	7.6	7.6	7.6	91.099	8.3418	18
FBL	1.35814	1.13512		P22087;M0QXL5;M0R299;M0R2Q4;M0R0P1;M0R2U2;M0R1H0;M0R2B0;M0QXC9	P22087;M0QXL5;M0R299;M0R2Q4;M0R0P1;M0R2U2;M0R1H0;M0R2B0	rRNA 2-O-methyltransferase fibrillarin	Major pathway of rRNA processing in the nucleolus and cytosol;Metabolism of RNA;rRNA modification in the nucleus and cytosol;rRNA processing;rRNA processing in the nucleus and cytosol	11	11	9	40.8	40.8	37.4	33.784	51.551	117
RPS16	1.35075	1.93338		P62249;M0R210;M0R3H0;M0R1M5;Q6IPX4;M0QX76	P62249;M0R210;M0R3H0	40S ribosomal protein S16	Activation of the mRNA upon binding of the cap-binding complex and eIFs, and subsequent binding to 43S;Axon guidance;Cap-dependent Translation Initiation;Developmental Biology;Disease;Eukaryotic Translation Elongation;Eukaryotic Translation Initiation;Eukaryotic Translation Termination;Formation of a pool of free 40S subunits;Formation of the ternary complex, and subsequently, the 43S complex;GTP…	12	12	12	58.9	58.9	58.9	16.445	55.852	158
ZC3H11A	1.34881	2.0442		A0A1W2PPR9;E9PBY7;E9PQ61;O75152	A0A1W2PPR9;E9PBY7;E9PQ61;O75152	Zinc finger CCCH domain-containing protein 11A	Gene expression (Transcription);Metabolism of RNA;mRNA 3'-end processing;Processing of Capped Intron-Containing Pre-mRNA;RNA Polymerase II Transcription;RNA Polymerase II Transcription Termination;Transport of Mature mRNA derived from an Intron-Containing Transcript;Transport of Mature Transcript to Cytoplasm	2	2	2	11.6	11.6	11.6	33.815	4.8769	11
NME7	1.34358	0.31139		E9PNU1;B4DXC8;Q9Y5B8-2;Q9Y5B8	E9PNU1;B4DXC8;Q9Y5B8-2;Q9Y5B8	Nucleoside diphosphate kinase 7	Cell Cycle;Cell Cycle, Mitotic;Centrosome maturation;G2/M Transition;M Phase;Mitotic G2-G2/M phases;Mitotic Prometaphase;Recruitment of mitotic centrosome proteins and complexes;Recruitment of NuMA to mitotic centrosomes	5	5	5	19.5	19.5	19.5	28.888	7.9791	32
DBI	1.33931	2.9203		B8ZWD1;A0A0A0MTI5;P07108;P07108-3;P07108-2;P07108-4;P07108-5;P07108-6	B8ZWD1;A0A0A0MTI5;P07108;P07108-3;P07108-2;P07108-4;P07108-5	Acyl-CoA-binding protein	Fatty acid metabolism;Metabolism;Metabolism of lipids;Mitochondrial Fatty Acid Beta-Oxidation	3	3	3	45.4	45.4	45.4	11.15	8.2	22
CLPX	1.3351	0.997626		O76031;H0YK07;H0YM48	O76031	ATP-dependent Clp protease ATP-binding subunit clpX-like, mitochondrial		6	6	6	14.1	14.1	14.1	69.223	16.378	15
MYO1C	1.32918	2.20772		O00159-3;F5H6E2;O00159-2;O00159;I3L204;I3L501;I3L3Y6	O00159-3;F5H6E2;O00159-2;O00159	Unconventional myosin-Ic	B-WICH complex positively regulates rRNA expression;Epigenetic regulation of gene expression;Fcgamma receptor (FCGR) dependent phagocytosis;Gene expression (Transcription);Immune System;Innate Immune System;Membrane Trafficking;Positive epigenetic regulation of rRNA expression;Regulation of actin dynamics for phagocytic cup formation;Translocation of SLC2A4 (GLUT4) to the plasma membrane;Vesicle-…	28	28	28	30.5	30.5	30.5	119.63	234.43	225
SNRPD3	1.32141	1.88207		P62318;P62318-2;H3BT13	P62318;P62318-2	Small nuclear ribonucleoprotein Sm D3	Gene expression (Transcription);Metabolism of non-coding RNA;Metabolism of RNA;mRNA Splicing;mRNA Splicing - Major Pathway;mRNA Splicing - Minor Pathway;Processing of Capped Intron-Containing Pre-mRNA;Processing of Capped Intronless Pre-mRNA;RNA Polymerase II Transcription;RNA Polymerase II Transcription Termination;SLBP Dependent Processing of Replication-Dependent Histone Pre-mRNAs;SLBP indepen…	3	3	3	20.6	20.6	20.6	13.916	9.3853	29
GCN1L1	1.32072	0.362194		Q92616	Q92616	Translational activator GCN1		13	13	13	5.8	5.8	5.8	292.75	26.974	25
RECQL4	1.32066	1.37203		O94761;V9GYB6;V9GZ64;A0A087X072	O94761	ATP-dependent DNA helicase Q4		5	5	5	5.6	5.6	5.6	133.07	13.749	23
RPA1	1.31337	0.560279		P27694;I3L4R8	P27694;I3L4R8	Replication protein A 70 kDa DNA-binding subunit;Replication protein A 70 kDa DNA-binding subunit, N-terminally processed	Activation of ATR in response to replication stress;Activation of the pre-replicative complex;Base Excision Repair;Cell Cycle;Cell Cycle Checkpoints;Cell Cycle, Mitotic;Cellular response to heat stress;Cellular responses to external stimuli;Cellular responses to stress;Chromosome Maintenance;DNA Damage Bypass;DNA Double-Strand Break Repair;DNA Repair;DNA Replication;DNA Replication Pre-Initiation…	8	8	8	16.6	16.6	16.6	68.137	21.429	62
SON	1.31266	0.592789		P18583-7;P18583;P18583-5;P18583-9;P18583-6;P18583-2;P18583-10;P18583-3;P18583-4;H7C1M2;J3QSZ5;P18583-8	P18583-7;P18583;P18583-5;P18583-9;P18583-6;P18583-2;P18583-10;P18583-3;P18583-4;H7C1M2	Protein SON		7	7	7	5.2	5.2	5.2	259.59	10.091	33
COPA	1.30597	3.1606		P53621;P53621-2;A0A3B3IS84;A0A3B3IT15;A0A3B3ISC6;A0A3B3IU89;A0A3B3ITV3;A0A3B3ITI7;A0A3B3ISK1;A0A3B3IU78;A0A3B3IS23;A0A3B3ITX2	P53621;P53621-2;A0A3B3IS84;A0A3B3IT15;A0A3B3ISC6;A0A3B3IU89	Coatomer subunit alpha;Xenin;Proxenin	Asparagine N-linked glycosylation;COPI-dependent Golgi-to-ER retrograde traffic;COPI-mediated anterograde transport;ER to Golgi Anterograde Transport;Golgi-to-ER retrograde transport;Intra-Golgi and retrograde Golgi-to-ER traffic;Membrane Trafficking;Metabolism of proteins;Post-translational protein modification;Transport to the Golgi and subsequent modification;Vesicle-mediated transport	38	38	38	35	35	35	138.34	218.17	313
PHF5A	1.30536	0.555792		Q7RTV0	Q7RTV0	PHD finger-like domain-containing protein 5A	Metabolism of RNA;mRNA Splicing;mRNA Splicing - Major Pathway;Processing of Capped Intron-Containing Pre-mRNA	3	3	3	20.9	20.9	20.9	12.405	3.8447	27
MAGEB2	1.29603	0.915563		O15479	O15479	Melanoma-associated antigen B2		1	1	1	5	5	5	35.277	2.7087	14
HNRNPA0	1.29582	2.41159		Q13151	Q13151	Heterogeneous nuclear ribonucleoprotein A0	Metabolism of RNA;mRNA Splicing;mRNA Splicing - Major Pathway;Processing of Capped Intron-Containing Pre-mRNA	10	10	10	38.4	38.4	38.4	30.84	298.68	93
DNMT1	1.29361	1.08545		P26358;P26358-2;P26358-3;K7ENW7;K7EJL0;K7EIZ6;K7EMU8;K7ENQ6;K7ERQ1;K7ELB1	P26358;P26358-2;P26358-3	DNA (cytosine-5)-methyltransferase 1	DNA methylation;Epigenetic regulation of gene expression;Gene expression (Transcription);Metabolism of proteins;Negative epigenetic regulation of rRNA expression;NoRC negatively regulates rRNA expression;Post-translational protein modification;PRC2 methylates histones and DNA;SUMO E3 ligases SUMOylate target proteins;SUMOylation;SUMOylation of DNA methylation proteins	23	23	23	15.3	15.3	15.3	183.16	54.082	101
PPAN;PPAN-P2RY11	1.29255	1.68228		A8MV53;A0A0A6YYI3;A0A0B4J1V8;Q9NQ55-2;Q9NQ55;Q9NQ55-3;H7C446;C9JHF7;C9J3W3	A8MV53;A0A0A6YYI3;A0A0B4J1V8;Q9NQ55-2;Q9NQ55;Q9NQ55-3;H7C446	Suppressor of SWI4 1 homolog		4	4	4	9.8	9.8	9.8	47.144	20.208	15
H1FX	1.29182	1.18246		Q92522	Q92522	Histone H1x		7	7	7	32.4	32.4	32.4	22.487	19.1	73
IPO9	1.29062	0.819654		Q96P70	Q96P70	Importin-9		6	6	6	7.1	7.1	7.1	115.96	16.551	16
LIMS1	1.28898	0.606833		P48059;P48059-4;P48059-2;P48059-5;P48059-3;A0A0M3HER1;A0A0J9YXC7;F8WB59;F8WE10;F8WC86;C9JF46	P48059;P48059-4;P48059-2;P48059-5;P48059-3;A0A0M3HER1;A0A0J9YXC7	LIM and senescent cell antigen-like-containing domain protein 1	Cell junction organization;Cell-Cell communication;Cell-extracellular matrix interactions;Regulation of cytoskeletal remodeling and cell spreading by IPP complex components	3	3	3	8.3	8.3	8.3	37.251	4.8056	22
OSBPL3	1.28759	0.969023		Q9H4L5-2;Q9H4L5;Q9H4L5-6;Q9H4L5-5;Q9H4L5-4;Q9H4L5-3;Q9H4L5-8;Q9H4L5-7	Q9H4L5-2;Q9H4L5;Q9H4L5-6;Q9H4L5-5;Q9H4L5-4;Q9H4L5-3	Oxysterol-binding protein-related protein 3	Bile acid and bile salt metabolism;Metabolism;Metabolism of lipids;Metabolism of steroids;Synthesis of bile acids and bile salts	5	5	5	8.3	8.3	8.3	97.685	10.689	16
HNRNPK	1.28503	4.03855		P61978-3;P61978;P61978-2;Q5T6W2;S4R457;S4R359	P61978-3;P61978;P61978-2;Q5T6W2	Heterogeneous nuclear ribonucleoprotein K	Metabolism of proteins;Metabolism of RNA;mRNA Splicing;mRNA Splicing - Major Pathway;Post-translational protein modification;Processing of Capped Intron-Containing Pre-mRNA;SUMO E3 ligases SUMOylate target proteins;SUMOylation;SUMOylation of RNA binding proteins	25	25	25	61.4	61.4	61.4	48.562	323.31	373
HNRNPDL	1.2827	3.42048		A0A087WUK2;O14979	A0A087WUK2;O14979	Heterogeneous nuclear ribonucleoprotein D-like	Cytokine Signaling in Immune system;Gene and protein expression by JAK-STAT signaling after Interleukin-12 stimulation;Immune System;Interleukin-12 family signaling;Interleukin-12 signaling;Signaling by Interleukins	10	9	2	24.8	22.6	5	40.04	85.963	75
RRP1	1.28022	1.78512		P56182	P56182	Ribosomal RNA processing protein 1 homolog A	Major pathway of rRNA processing in the nucleolus and cytosol;Metabolism of RNA;rRNA processing;rRNA processing in the nucleus and cytosol	4	4	4	7.4	7.4	7.4	52.839	9.7137	10
MDC1	1.27703	2.08613		Q14676;Q14676-2;Q14676-3	Q14676;Q14676-2;Q14676-3	Mediator of DNA damage checkpoint protein 1	Cell Cycle;Cell Cycle Checkpoints;DNA Double Strand Break Response;DNA Double-Strand Break Repair;DNA Repair;G2/M Checkpoints;G2/M DNA damage checkpoint;Gene expression (Transcription);Generic Transcription Pathway;HDR through Homologous Recombination (HRR) or Single Strand Annealing (SSA);Homology Directed Repair;Metabolism of proteins;Nonhomologous End-Joining (NHEJ);Post-translational protein …	4	4	4	3.6	3.6	3.6	226.66	52.989	14
INCENP	1.27342	2.29521		Q9NQS7-2;Q9NQS7;E9PM67;REV__Q07283	Q9NQS7-2;Q9NQS7	Inner centromere protein	Amplification of signal from unattached kinetochores via a MAD2 inhibitory signal;Amplification of signal from the kinetochores;Cell Cycle;Cell Cycle Checkpoints;Cell Cycle, Mitotic;M Phase;Metabolism of proteins;Mitotic Anaphase;Mitotic Metaphase and Anaphase;Mitotic Prometaphase;Mitotic Spindle Checkpoint;Post-translational protein modification;Resolution of Sister Chromatid Cohesion;RHO GTPase…	5	5	5	5.3	5.3	5.3	104.99	4.1274	8
BAZ2A	1.27184	2.80631		J3KPG5;F8VU39;Q9UIF9-2;Q9UIF9-3;Q9UIF9;A0A0C4DGI9;H0YII3	J3KPG5;F8VU39;Q9UIF9-2;Q9UIF9-3;Q9UIF9;A0A0C4DGI9	Bromodomain adjacent to zinc finger domain protein 2A	Epigenetic regulation of gene expression;Gene expression (Transcription);Negative epigenetic regulation of rRNA expression;NoRC negatively regulates rRNA expression	4	4	4	3.6	3.6	3.6	208.07	18.734	11
MARK2	1.25727	1.58215		Q7KZI7;Q7KZI7-5;E9PC69;Q7KZI7-11;Q7KZI7-9;Q7KZI7-4;Q7KZI7-16;Q7KZI7-8;Q7KZI7-15;Q7KZI7-13;Q7KZI7-2;Q7KZI7-12;Q7KZI7-7;Q7KZI7-14;Q7KZI7-10;Q7KZI7-6;Q7KZI7-3;E7ETY4;F5H4F6;A0A0A0MSZ1;H0YNV4;F5H6N2;J3KNR0;P27448-6;P27448;P27448-2;P27448-7;P27448-4;P27448-3;F5H4J8	Q7KZI7;Q7KZI7-5;E9PC69;Q7KZI7-11;Q7KZI7-9;Q7KZI7-4;Q7KZI7-16;Q7KZI7-8;Q7KZI7-15;Q7KZI7-13;Q7KZI7-2;Q7KZI7-12;Q7KZI7-7;Q7KZI7-14;Q7KZI7-10;Q7KZI7-6;Q7KZI7-3;E7ETY4	Serine/threonine-protein kinase MARK2	Cytokine Signaling in Immune system;Disease;Diseases of signal transduction;FLT3 Signaling;Immune System;MAP2K and MAPK activation;MAPK family signaling cascades;MAPK1/MAPK3 signaling;Negative regulation of MAPK pathway;Oncogenic MAPK signaling;Paradoxical activation of RAF signaling by kinase inactive BRAF;RAF activation;RAF/MAP kinase cascade;Signal Transduction;Signaling by BRAF and RAF fusion…	5	5	5	9.8	9.8	9.8	87.91	8.7473	6
PARP12	1.2566	1.62941		Q9H0J9;G5E9U9;H7C4L8	Q9H0J9;G5E9U9	Poly [ADP-ribose] polymerase 12		5	5	5	7.1	7.1	7.1	79.063	7.6672	15
POLR1C	1.25548	0.623048		A0A2R8YEZ4;A0A2R8Y5D3;O15160-2;O15160;E7EQB9;A0A2R8YEY5;D6RDJ3;A0A2R8Y8D6;H0Y723	A0A2R8YEZ4;A0A2R8Y5D3;O15160-2;O15160;E7EQB9;A0A2R8YEY5;D6RDJ3;A0A2R8Y8D6;H0Y723	DNA-directed RNA polymerases I and III subunit RPAC1	B-WICH complex positively regulates rRNA expression;Cytosolic sensors of pathogen-associated DNA;Epigenetic regulation of gene expression;Gene expression (Transcription);Immune System;Innate Immune System;Negative epigenetic regulation of rRNA expression;NoRC negatively regulates rRNA expression;Positive epigenetic regulation of rRNA expression;RNA Polymerase I Promoter Clearance;RNA Polymerase I…	8	8	8	32.6	32.6	32.6	34.958	17.322	49
ZNF281	1.25495	0.559196		Q9Y2X9-2;Q9Y2X9	Q9Y2X9-2;Q9Y2X9	Zinc finger protein 281		7	7	7	11.6	11.6	11.6	93.231	43.438	27
NDUFA10	1.24742	1.22726		A0A087WXC5;E7ESZ7;O95299;O95299-2;H7C2W5;H7C1Y7;H7C2X4;Q8N1B9;C9J6X0	A0A087WXC5;E7ESZ7;O95299;O95299-2	NADH dehydrogenase [ubiquinone] 1 alpha subcomplex subunit 10, mitochondrial	Complex I biogenesis;Metabolism;Respiratory electron transport;Respiratory electron transport, ATP synthesis by chemiosmotic coupling, and heat production by uncoupling proteins.;The citric acid (TCA) cycle and respiratory electron transport	4	4	4	16.3	16.3	16.3	40.836	14.391	17
STT3B	1.23577	1.75399		Q8TCJ2	Q8TCJ2	Dolichyl-diphosphooligosaccharide--protein glycosyltransferase subunit STT3B		3	3	3	3.5	3.5	3.5	93.673	6.0459	26
CIRH1A	1.23514	1.01907		Q969X6-3;Q969X6;A0A0J9YWK2;A0A0J9YWM9;H3BSH7;H3BPD7;Q969X6-2	Q969X6-3;Q969X6;A0A0J9YWK2;A0A0J9YWM9;H3BSH7	Cirhin	Major pathway of rRNA processing in the nucleolus and cytosol;Metabolism of RNA;rRNA modification in the nucleus and cytosol;rRNA processing;rRNA processing in the nucleus and cytosol	3	3	3	4.5	4.5	4.5	69.638	3.0158	14
FLII	1.21456	2.48041		Q13045;Q13045-3;J3KS39;J3QLR6;K7EQZ7;J3QQQ2	Q13045;Q13045-3	Protein flightless-1 homolog		13	13	1	12.8	12.8	2	144.75	83.404	84
SLC25A13	1.20893	0.956925		Q9UJS0-2;Q9UJS0;R4GN64	Q9UJS0-2;Q9UJS0	Calcium-binding mitochondrial carrier protein Aralar2	Aspartate and asparagine metabolism;Gluconeogenesis;Glucose metabolism;Metabolism;Metabolism of amino acids and derivatives;Metabolism of carbohydrates;Mitochondrial protein import;Protein localization	7	7	5	12.7	12.7	9.8	74.303	17.257	46
ZC3H18	1.20422	0.462736		E7ERS3;Q86VM9;Q86VM9-2;H3BRH3;H3BP01	E7ERS3;Q86VM9;Q86VM9-2	Zinc finger CCCH domain-containing protein 18		7	7	7	6.7	6.7	6.7	108.94	10.391	31
NPLOC4	1.20363	0.385894		Q8TAT6;Q8TAT6-2;A0A0D9SFI9;I3L4U9	Q8TAT6;Q8TAT6-2	Nuclear protein localization protein 4 homolog	DNA Damage Bypass;DNA Repair;Translesion Synthesis by POLH;Translesion synthesis by Y family DNA polymerases bypasses lesions on DNA template	4	4	4	10.7	10.7	10.7	68.119	16.277	19
SLTM	1.1902	3.34449		Q9NWH9;H7C3F4;Q9NWH9-3;H0YMM0;H7BXE3;H0YKH2;H0YKU6;H0YL55	Q9NWH9;H7C3F4;Q9NWH9-3	SAFB-like transcription modulator		9	9	9	8.3	8.3	8.3	117.15	12.777	22
MAGEC1	1.18507	0.684866		O60732;O60732-2	O60732;O60732-2	Melanoma-associated antigen C1		9	8	8	10.6	9.9	9.9	123.64	104.99	26
FXR1	1.18089	0.859913		P51114;B4DXZ6;P51114-2;E9PFF5;P51114-3;E7EU85;P51116;Q06787-2;Q06787-5;G3V0J0;A8MQB8;R9WNI0;H7C4S4;C9JY20;Q06787-4;C9JZE0;Q06787;Q06787-8;Q06787-3;Q06787-7;Q06787-9;Q06787-6;Q8IXW7;A0A087WWU4;C9IZ22;C9JAJ4;A0A087WY29;Q06787-10;A0A087WXI3;Q06787-11;A0A087X1M7;C9JYQ6	P51114;B4DXZ6;P51114-2;E9PFF5;P51114-3;E7EU85	Fragile X mental retardation syndrome-related protein 1	Disease;Diseases of signal transduction;Oncogenic MAPK signaling;Signaling by BRAF and RAF fusions	13	13	13	30.6	30.6	30.6	69.72	68.826	78
KRR1	1.17885	2.31544		Q13601-2;Q13601	Q13601-2;Q13601	KRR1 small subunit processome component homolog	Major pathway of rRNA processing in the nucleolus and cytosol;Metabolism of RNA;rRNA modification in the nucleus and cytosol;rRNA processing;rRNA processing in the nucleus and cytosol	3	3	3	9.3	9.3	9.3	36.788	5.1324	13
WDR75	1.17505	1.77491		Q8IWA0	Q8IWA0	WD repeat-containing protein 75	Major pathway of rRNA processing in the nucleolus and cytosol;Metabolism of RNA;rRNA modification in the nucleus and cytosol;rRNA processing;rRNA processing in the nucleus and cytosol	4	4	4	6.4	6.4	6.4	94.498	47.353	13
REXO4	1.17404	1.07923		Q9GZR2;A0A0C4DG22	Q9GZR2	RNA exonuclease 4		3	3	3	6.9	6.9	6.9	46.671	3.16	13
FYTTD1	1.17233	1.74001		Q96QD9-2;Q96QD9;H9KVD1;H9KVD5;Q96QD9-4;Q96QD9-3	Q96QD9-2;Q96QD9;H9KVD1;H9KVD5;Q96QD9-4;Q96QD9-3	UAP56-interacting factor	Gene expression (Transcription);Metabolism of RNA;mRNA 3'-end processing;Processing of Capped Intron-Containing Pre-mRNA;RNA Polymerase II Transcription;RNA Polymerase II Transcription Termination;Transport of Mature mRNA derived from an Intron-Containing Transcript;Transport of Mature Transcript to Cytoplasm	2	2	2	8.2	8.2	8.2	33.004	7.5189	4
POLDIP3	1.1697	1.09905		F6VRR5;Q9BY77;Q9BY77-2;F8WCX5;Q8WUT1;Q6R954;F8WEE2	F6VRR5;Q9BY77;Q9BY77-2	Polymerase delta-interacting protein 3	Gene expression (Transcription);Metabolism of RNA;mRNA 3'-end processing;Processing of Capped Intron-Containing Pre-mRNA;RNA Polymerase II Transcription;RNA Polymerase II Transcription Termination;Transport of Mature mRNA derived from an Intron-Containing Transcript;Transport of Mature Transcript to Cytoplasm	8	8	8	25.1	25.1	25.1	48.103	29.814	61
NAGK	1.16916	0.691358		H7C3G9;Q9UJ70;Q9UJ70-2;H7C1L7;H0YEB7;C9JEV6;H0YE82;E9PPU6;H7C286	H7C3G9;Q9UJ70;Q9UJ70-2;H7C1L7;H0YEB7;C9JEV6	N-acetyl-D-glucosamine kinase	Asparagine N-linked glycosylation;Biosynthesis of the N-glycan precursor (dolichol lipid-linked oligosaccharide, LLO) and transfer to a nascent protein;Metabolism of proteins;Post-translational protein modification;Synthesis of substrates in N-glycan biosythesis;Synthesis of UDP-N-acetyl-glucosamine	4	4	4	14.7	14.7	14.7	36.888	7.2262	18
SAE1	1.16816	0.772929		B3KNJ4;Q9UBE0-2;Q9UBE0-3;Q9UBE0;M0QX65;M0QZS6;M0R054;M0QYM8;M0R375;M0R286	B3KNJ4;Q9UBE0-2;Q9UBE0-3;Q9UBE0;M0QX65;M0QZS6;M0R054	SUMO-activating enzyme subunit 1;SUMO-activating enzyme subunit 1, N-terminally processed	Metabolism of proteins;Post-translational protein modification;Processing and activation of SUMO;SUMO is conjugated to E1 (UBA2:SAE1);SUMO is transferred from E1 to E2 (UBE2I, UBC9);SUMOylation	6	6	6	24.7	24.7	24.7	33.384	19.682	26
LMCD1	1.16405	0.674107		Q9NZU5;Q9NZU5-2;H7C3D2;C9IYS1;B4DEY6;F8WB09	Q9NZU5;Q9NZU5-2;H7C3D2;C9IYS1;B4DEY6	LIM and cysteine-rich domains protein 1	Metabolism of proteins;Surfactant metabolism	10	10	10	31.2	31.2	31.2	40.832	88.011	66
MRPS35	1.16348	1.57002		P82673	P82673	28S ribosomal protein S35, mitochondrial	Metabolism of proteins;Mitochondrial translation;Mitochondrial translation elongation;Mitochondrial translation initiation;Mitochondrial translation termination;Translation	2	2	2	9.3	9.3	9.3	36.844	5.4588	13
RPS18	1.15608	1.53083		P62269;A0A0G2JQH2;Q5GGW2;J3JS69	P62269	40S ribosomal protein S18	Activation of the mRNA upon binding of the cap-binding complex and eIFs, and subsequent binding to 43S;Axon guidance;Cap-dependent Translation Initiation;Developmental Biology;Disease;Eukaryotic Translation Elongation;Eukaryotic Translation Initiation;Eukaryotic Translation Termination;Formation of a pool of free 40S subunits;Formation of the ternary complex, and subsequently, the 43S complex;GTP…	15	15	15	58.6	58.6	58.6	17.718	66.254	169
FEN1	1.15203	1.92364		P39748;P39748-2;I3L3E9;F5H1Y3;CON__P01030;CON__ENSEMBL:ENSBTAP00000007350	P39748;P39748-2;I3L3E9	Flap endonuclease 1	Base Excision Repair;Cell Cycle;Cell Cycle, Mitotic;Chromosome Maintenance;Disease;DNA Double-Strand Break Repair;DNA Repair;DNA Replication;DNA strand elongation;Early Phase of HIV Life Cycle;Extension of Telomeres;HDR through MMEJ (alt-NHEJ);HIV Infection;HIV Life Cycle;Homology Directed Repair;Infectious disease;Lagging Strand Synthesis;PCNA-Dependent Long Patch Base Excision Repair;POLB-Depen…	15	15	15	43.7	43.7	43.7	42.592	118.83	162
TTLL12	1.1515	0.691318		Q14166	Q14166	Tubulin--tyrosine ligase-like protein 12	Carboxyterminal post-translational modifications of tubulin;Metabolism of proteins;Post-translational protein modification	7	7	7	15.7	15.7	15.7	74.403	36.069	23
GNAI2	1.15148	1.30208		P04899-4;P04899;P04899-6;P04899-2;P04899-5;P04899-3;P09471-2;A0A3B3IUA8;A8MTJ3;P19087;P09471;P11488;A0A3B3IU77;A0A3B3IRK0;P38405-3;F8WE78;A0A3B3ITX3;A0A3B3IS42;A0A3B3ITG4	P04899-4;P04899;P04899-6;P04899-2;P04899-5;P04899-3	Guanine nucleotide-binding protein G(i) subunit alpha-2	Activation of GABAB receptors;Activation of the phototransduction cascade;Adenylate cyclase inhibitory pathway;ADP signalling through P2Y purinoceptor 12;Adrenaline,noradrenaline inhibits insulin secretion;Beta-catenin independent WNT signaling;Ca2+ pathway;Chaperonin-mediated protein folding;Cooperation of PDCL (PhLP1) and TRiC/CCT in G-protein beta folding;ESR-mediated signaling;Extra-nuclear e…	6	2	2	18.6	7.9	7.9	41.548	5.9144	19
AHCTF1	1.14864	0.942004		Q8WYP5;Q8WYP5-3;Q8WYP5-2	Q8WYP5;Q8WYP5-3;Q8WYP5-2	Protein ELYS	Amplification of signal from unattached kinetochores via a MAD2 inhibitory signal;Amplification of signal from the kinetochores;Cell Cycle;Cell Cycle Checkpoints;Cell Cycle, Mitotic;M Phase;Mitotic Anaphase;Mitotic Metaphase and Anaphase;Mitotic Prometaphase;Mitotic Spindle Checkpoint;Resolution of Sister Chromatid Cohesion;RHO GTPase Effectors;RHO GTPases Activate Formins;Separation of Sister Ch…	5	5	5	2.5	2.5	2.5	252.5	5.1698	10
PMPCB	1.14719	0.667607		O75439;G3V0E4;F8WAZ6;F8WEA6;F8WBE1	O75439;G3V0E4	Mitochondrial-processing peptidase subunit beta	Mitochondrial calcium ion transport;Mitochondrial protein import;Processing of SMDT1;Protein localization;Transport of small molecules	7	6	6	19.2	17.8	17.8	54.366	19.815	23
RANBP2	1.14567	1.57275		P49792;J3KQ37;Q99666;O14715;F8VYC4;A0A286YES2;A0A1W2PNU4;P0DJD0;P0DJD1;F8WBP7;H7BZ48;F8W705;Q99666-2	P49792	E3 SUMO-protein ligase RanBP2	Amplification of signal from unattached kinetochores via a MAD2 inhibitory signal;Amplification of signal from the kinetochores;Antiviral mechanism by IFN-stimulated genes;Cell Cycle;Cell Cycle Checkpoints;Cell Cycle, Mitotic;Cellular response to heat stress;Cellular responses to external stimuli;Cellular responses to stress;Cytokine Signaling in Immune system;Defective TPR may confer susceptibil…	23	23	11	9.3	9.3	5.2	358.2	43.974	80
DICER1	1.14129	1.80442		Q9UPY3;Q9UPY3-2;Q9UPY3-3	Q9UPY3;Q9UPY3-2	Endoribonuclease Dicer	Gene expression (Transcription);Gene Silencing by RNA;MicroRNA (miRNA) biogenesis;Small interfering RNA (siRNA) biogenesis	3	3	3	2.1	2.1	2.1	218.68	6.2586	6
PDLIM7	1.14091	2.31048		Q9NR12;Q9NR12-2;D6RF83;H7BYK4;D6RH06;Q9NR12-5;Q9NR12-6;Q9NR12-4;Q9NR12-3;D6RAN1;H0Y8W6	Q9NR12;Q9NR12-2;D6RF83;H7BYK4;D6RH06;Q9NR12-5;Q9NR12-6;Q9NR12-4	PDZ and LIM domain protein 7	Axon guidance;Developmental Biology;RET signaling	14	14	14	35	35	35	49.844	163.99	92
PLEC	1.14065	0.402855		Q15149-4	Q15149-4	Plectin		279	2	2	58.6	0.5	0.5	516.19	10.752	17
OTUB1	1.13928	0.572978		F5GYN4;J3KR44;F5GYJ8;Q96FW1;F5H6Q1;F5H3F0;Q96FW1-2	F5GYN4;J3KR44;F5GYJ8;Q96FW1;F5H6Q1;F5H3F0;Q96FW1-2	Ubiquitin thioesterase OTUB1	Deubiquitination;Metabolism of proteins;Ovarian tumor domain proteases;Post-translational protein modification;Ub-specific processing proteases	4	4	4	19.1	19.1	19.1	28.05	40.997	37
NOB1	1.13502	0.897891		Q9ULX3;H3BUR4	Q9ULX3;H3BUR4	RNA-binding protein NOB1	Major pathway of rRNA processing in the nucleolus and cytosol;Metabolism of RNA;rRNA processing;rRNA processing in the nucleus and cytosol	5	5	5	15.3	15.3	15.3	46.674	9.233	15
NARS	1.13026	2.63359		O43776;K7EIU7;O43776-2;K7EJ19;K7EPK2;K7EQ35;K7EMQ6;REV__H7BZ55	O43776;K7EIU7;O43776-2	Asparagine--tRNA ligase, cytoplasmic	Cytosolic tRNA aminoacylation;Metabolism of proteins;Translation;tRNA Aminoacylation	20	20	20	31.8	31.8	31.8	62.942	179.21	148
PPIH	1.12606	0.530583		C9JQD4;O43447-2;O43447;H0YEL5	C9JQD4;O43447-2;O43447;H0YEL5	Peptidyl-prolyl cis-trans isomerase;Peptidyl-prolyl cis-trans isomerase H	Metabolism of RNA;mRNA Splicing;mRNA Splicing - Major Pathway;Processing of Capped Intron-Containing Pre-mRNA	3	3	3	33.3	33.3	33.3	15.8	19.232	19
SF3B2	1.12299	0.743252		Q13435;E9PPJ0;E9PJ04;H0YCG1;E9PJT3;H0YEX5;E9PIL8	Q13435;E9PPJ0	Splicing factor 3B subunit 2	Metabolism of RNA;mRNA Splicing;mRNA Splicing - Major Pathway;mRNA Splicing - Minor Pathway;Processing of Capped Intron-Containing Pre-mRNA	22	22	22	27.5	27.5	27.5	100.23	130.45	97
TRIM25	1.12249	2.05753		Q14258;A0A3B3IUA7	Q14258;A0A3B3IUA7	E3 ubiquitin/ISG15 ligase TRIM25	Antiviral mechanism by IFN-stimulated genes;Cytokine Signaling in Immune system;DDX58/IFIH1-mediated induction of interferon-alpha/beta;Deubiquitination;DNA Damage Bypass;DNA Repair;Immune System;Innate Immune System;Interferon gamma signaling;Interferon Signaling;ISG15 antiviral mechanism;Metabolism of proteins;Negative regulators of DDX58/IFIH1 signaling;NF-kB activation through FADD/RIP-1 path…	16	16	16	27.3	27.3	27.3	70.973	43.213	111
RPS3	1.12129	2.60967		P23396;E9PL09;P23396-2;E9PPU1;H0YEU2;F2Z2S8;H0YCJ7;E9PQ96;E9PJH4;H0YF32;E9PK82;E9PSF4;E9PQX2;H0YES8	P23396;E9PL09;P23396-2;E9PPU1;H0YEU2;F2Z2S8;H0YCJ7	40S ribosomal protein S3	Activation of the mRNA upon binding of the cap-binding complex and eIFs, and subsequent binding to 43S;Axon guidance;Cap-dependent Translation Initiation;Developmental Biology;Disease;Eukaryotic Translation Elongation;Eukaryotic Translation Initiation;Eukaryotic Translation Termination;Formation of a pool of free 40S subunits;Formation of the ternary complex, and subsequently, the 43S complex;GTP…	18	18	18	69.5	69.5	69.5	26.688	69.072	209
WDR43	1.10758	0.991506		Q15061;C9IZK7;C9JEE7	Q15061	WD repeat-containing protein 43	Major pathway of rRNA processing in the nucleolus and cytosol;Metabolism of RNA;rRNA modification in the nucleus and cytosol;rRNA processing;rRNA processing in the nucleus and cytosol	6	6	6	10.2	10.2	10.2	74.89	6.8133	17
DDX51	1.09803	1.60255		Q8N8A6	Q8N8A6	ATP-dependent RNA helicase DDX51		5	5	5	7.1	7.1	7.1	72.456	8.2839	25
HNRNPUL1	1.0915	2.35978		A0A0A0MRA5;B7Z4B8;Q9BUJ2-4;Q9BUJ2-2;Q9BUJ2;M0R3F1;Q9BUJ2-3;M0QYZ0;M0QYI8;M0R203;M0QZV6;M0R0K8;M0QYM5;Q9BUJ2-5	A0A0A0MRA5;B7Z4B8;Q9BUJ2-4;Q9BUJ2-2;Q9BUJ2;M0R3F1;Q9BUJ2-3;M0QYZ0	Heterogeneous nuclear ribonucleoprotein U-like protein 1	Metabolism of RNA;mRNA Splicing;mRNA Splicing - Major Pathway;Processing of Capped Intron-Containing Pre-mRNA	11	11	11	18.4	18.4	18.4	85.939	59.489	80
POLRMT	1.08597	1.9296		O00411;K7EMH3;K7ESD1	O00411;K7EMH3	DNA-directed RNA polymerase, mitochondrial	Gene expression (Transcription);Mitochondrial biogenesis;Mitochondrial transcription initiation;Organelle biogenesis and maintenance;Transcription from mitochondrial promoters;Transcriptional activation of mitochondrial biogenesis	6	6	6	7.2	7.2	7.2	138.62	27.947	24
C14orf166	1.08007	1.38065		Q9Y224;H0YJB9;G3V4C6	Q9Y224	UPF0568 protein C14orf166	Metabolism of RNA;tRNA processing;tRNA processing in the nucleus	5	5	5	20.5	20.5	20.5	28.068	7.0987	23
NOC2L	1.07879	0.796072		Q9Y3T9	Q9Y3T9	Nucleolar complex protein 2 homolog	Gene expression (Transcription);Generic Transcription Pathway;Regulation of TP53 Activity;Regulation of TP53 Activity through Phosphorylation;RNA Polymerase II Transcription;Transcriptional Regulation by TP53	6	6	6	8.9	8.9	8.9	84.918	10.878	18
EIF1AX;EIF1AY	1.07794	2.78397		P47813;O14602;A6NJH9;X6RAC9	P47813;O14602;A6NJH9	Eukaryotic translation initiation factor 1A, X-chromosomal;Eukaryotic translation initiation factor 1A, Y-chromosomal	Activation of the mRNA upon binding of the cap-binding complex and eIFs, and subsequent binding to 43S;Cap-dependent Translation Initiation;Eukaryotic Translation Initiation;Formation of a pool of free 40S subunits;Formation of the ternary complex, and subsequently, the 43S complex;GTP hydrolysis and joining of the 60S ribosomal subunit;L13a-mediated translational silencing of Ceruloplasmin expre…	5	5	5	33.3	33.3	33.3	16.46	13.59	37
KRT6B	1.07081	0.272312		P04259	P04259	Keratin, type II cytoskeletal 6B	Developmental Biology;Formation of the cornified envelope;Keratinization	51	2	2	63.8	1.8	1.8	60.066	4.2131	21
BOP1	1.07081	0.402344		Q14137;Q14137-2;A0A075B729	Q14137;Q14137-2	Ribosome biogenesis protein BOP1	Major pathway of rRNA processing in the nucleolus and cytosol;Metabolism of RNA;rRNA processing;rRNA processing in the nucleus and cytosol	10	10	10	16.5	16.5	16.5	83.629	43.61	63
RRBP1	1.06941	1.28751		Q9P2E9;A0A087WVV2;Q9P2E9-3;F8W7S5;A2A2S5;A0A087WU26;V9GY78;Q8N4C6-6;C9J066;E9PN67;H9KV85;Q8N4C6-11;H0YDJ4;Q8N4C6-4;Q8N4C6-9;Q8N4C6-2;Q8N4C6;Q8N4C6-5;Q8N4C6-10;Q8N4C6-7	Q9P2E9;A0A087WVV2;Q9P2E9-3;F8W7S5	Ribosome-binding protein 1		26	26	26	23.4	23.4	23.4	152.45	103.05	77
C9orf64	1.06851	1.03692		Q5T6V5	Q5T6V5	UPF0553 protein C9orf64		4	4	4	11.1	11.1	11.1	39.028	6.1466	20
GATAD2B	1.06167	1.4632		A0A0U1RRM1;Q8WXI9;A0A0U1RR30;A0A0U1RRK3;A0A0U1RR34;A0A1B0GW07	A0A0U1RRM1;Q8WXI9	Transcriptional repressor p66-beta	Chromatin modifying enzymes;Chromatin organization;Epigenetic regulation of gene expression;ERCC6 (CSB) and EHMT2 (G9a) positively regulate rRNA expression;Gene expression (Transcription);Generic Transcription Pathway;HDACs deacetylate histones;Intracellular signaling by second messengers;PIP3 activates AKT signaling;Positive epigenetic regulation of rRNA expression;PTEN Regulation;Regulation of …	6	6	5	14.6	14.6	12.7	63.461	27.546	29
AK3	1.06167	0.435303		Q9UIJ7;Q9UIJ7-3;Q9UIJ7-2	Q9UIJ7;Q9UIJ7-3;Q9UIJ7-2	GTP:AMP phosphotransferase AK3, mitochondrial	Factors involved in megakaryocyte development and platelet production;Hemostasis	4	4	4	22	22	22	25.565	7.9802	14
PES1	1.05731	1.52691		B5MCF9;O00541;O00541-2;B3KXD6;H7C267	B5MCF9;O00541;O00541-2;B3KXD6	Pescadillo homolog	Major pathway of rRNA processing in the nucleolus and cytosol;Metabolism of RNA;rRNA processing;rRNA processing in the nucleus and cytosol	17	17	17	26.6	26.6	26.6	66.077	75.329	100
LOXL4	1.05585	1.26579		Q96JB6	Q96JB6	Lysyl oxidase homolog 4	Assembly of collagen fibrils and other multimeric structures;Collagen formation;Crosslinking of collagen fibrils;Elastic fibre formation;Extracellular matrix organization	5	5	5	8.1	8.1	8.1	84.483	8.8148	27
MRPS23	1.05558	1.88731		J3QLR8;Q9Y3D9	J3QLR8;Q9Y3D9	28S ribosomal protein S23, mitochondrial	Metabolism of proteins;Mitochondrial translation;Mitochondrial translation elongation;Mitochondrial translation initiation;Mitochondrial translation termination;Translation	3	3	3	23	23	23	17.517	4.0224	6
RRP1B	1.05497	1.01056		Q14684-2;Q14684	Q14684-2;Q14684	Ribosomal RNA processing protein 1 homolog B		10	10	10	17.8	17.8	17.8	82.175	52.788	30
USP16	1.05393	1.47327		Q9Y5T5-3;Q9Y5T5-2;Q9Y5T5;Q9Y5T5-4;H9KVB6	Q9Y5T5-3;Q9Y5T5-2;Q9Y5T5;Q9Y5T5-4	Ubiquitin carboxyl-terminal hydrolase 16	Deubiquitination;Metabolism of proteins;Post-translational protein modification;Ub-specific processing proteases	5	5	3	6.6	6.6	3.7	91.869	7.3748	10
RDH11	1.05109	0.469429		Q8TC12-2;Q8TC12;Q8TC12-3;H0YIZ8;G3V2G6;H0YJ10;G3V234;H0YJ46;Q96NR8	Q8TC12-2;Q8TC12;Q8TC12-3	Retinol dehydrogenase 11	Disease;Diseases associated with visual transduction;Diseases of signal transduction;G alpha (i) signalling events;GPCR downstream signalling;Metabolism;Metabolism of fat-soluble vitamins;Metabolism of vitamins and cofactors;RA biosynthesis pathway;Retinoid cycle disease events;Retinoid metabolism and transport;Signal Transduction;Signaling by GPCR;Signaling by Nuclear Receptors;Signaling by Reti…	5	5	5	21	21	21	34.003	15.683	12
SUCLG1	1.04995	0.549898		P53597;H7C233	P53597	Succinyl-CoA ligase [ADP/GDP-forming] subunit alpha, mitochondrial	Citric acid cycle (TCA cycle);Metabolism;Pyruvate metabolism and Citric Acid (TCA) cycle;The citric acid (TCA) cycle and respiratory electron transport	4	4	4	14.2	14.2	14.2	36.249	8.9418	22
SRP54	1.04868	1.21039		P61011-2;P61011;G3V4F7;G3V480	P61011-2;P61011;G3V4F7	Signal recognition particle 54 kDa protein	Metabolism of proteins;SRP-dependent cotranslational protein targeting to membrane;Translation	6	6	6	12.3	12.3	12.3	50.369	13.391	32
TP53RK	1.04516	1.17436		Q96S44;Q5JZ02	Q96S44;Q5JZ02	TP53-regulating kinase	Gene expression (Transcription);Generic Transcription Pathway;Metabolism of RNA;Regulation of TP53 Activity;Regulation of TP53 Activity through Phosphorylation;RNA Polymerase II Transcription;Transcriptional Regulation by TP53;tRNA modification in the nucleus and cytosol;tRNA processing	3	3	3	15.8	15.8	15.8	28.16	12.701	29
LLGL1	1.04382	2.65798		A0A087WW77;Q15334	A0A087WW77;Q15334	Lethal(2) giant larvae protein homolog 1		3	3	3	3.3	3.3	3.3	114.43	4.1681	11
DNAJB5	1.02695	1.74089		O75953-4;O75953-5;H0YFL9;H0YH04;O75953;H0Y4S1;H7C5W0;Q5T657	O75953-4;O75953-5;H0YFL9;H0YH04;O75953	DnaJ homolog subfamily B member 5		4	4	4	11.2	11.2	11.2	47.174	7.3405	31
NQO1	1.02532	0.563208		B4DLR8;H3BNV2;H3BRK3;P15559-3;P15559-2;P15559	B4DLR8;H3BNV2;H3BRK3;P15559-3;P15559-2;P15559	NAD(P)H dehydrogenase [quinone] 1	Metabolism;Metabolism of amino acids and derivatives;Metabolism of polyamines;Regulation of ornithine decarboxylase (ODC)	2	2	2	12.9	12.9	12.9	22.793	5.4039	22
SPRYD3	1.01697	0.477325		F8VWW7;Q8NCJ5;H0YI85;B7Z1Y3	F8VWW7;Q8NCJ5	SPRY domain-containing protein 3		9	9	9	24.2	24.2	24.2	53.789	36.147	14
RPL23	1.01601	1.11606		P62829;C9JD32;J3KT29;B9ZVP7;J3KTJ3;J3QQT9	P62829;C9JD32;J3KT29;B9ZVP7	60S ribosomal protein L23	Axon guidance;Cap-dependent Translation Initiation;Developmental Biology;Disease;Eukaryotic Translation Elongation;Eukaryotic Translation Initiation;Eukaryotic Translation Termination;Formation of a pool of free 40S subunits;GTP hydrolysis and joining of the 60S ribosomal subunit;Infectious disease;Influenza Infection;Influenza Life Cycle;Influenza Viral RNA Transcription and Replication;L13a-med…	5	5	5	44.3	44.3	44.3	14.865	13.188	52
HNRNPH1	1.00501	2.43581		P31943;G8JLB6;E9PCY7;D6RBM0;H0YB39;D6RIU0;E7EN40;D6RFM3;D6RIH9;D6RJ04;D6RDU3;D6RIT2;D6R9T0;E5RGV0;D6RAM1;E7EQJ0;H0YBD7;D6RDL0;H0YBG7;D6RF17;D6R9D3;E5RGH4;H0YAQ2;E5RJ94	P31943;G8JLB6;E9PCY7;D6RBM0;H0YB39;D6RIU0;E7EN40	Heterogeneous nuclear ribonucleoprotein H;Heterogeneous nuclear ribonucleoprotein H, N-terminally processed	FGFR2 alternative splicing;Metabolism of RNA;mRNA Splicing;mRNA Splicing - Major Pathway;Processing of Capped Intron-Containing Pre-mRNA;Signal Transduction;Signaling by FGFR;Signaling by FGFR2;Signaling by Receptor Tyrosine Kinases	17	17	10	47.7	47.7	29.6	49.229	323.31	244
LLPH	1.00498	1.17051		Q9BRT6	Q9BRT6	Protein LLP homolog		3	3	3	29.5	29.5	29.5	15.225	4.7423	13
RPS15A	1.00467	2.18317		P62244;I3L3P7;I3L246;H3BN98;H3BV27;H3BT37;I3L303;H3BVC7	P62244;I3L3P7;I3L246;H3BN98;H3BV27;H3BT37;I3L303	40S ribosomal protein S15a	Activation of the mRNA upon binding of the cap-binding complex and eIFs, and subsequent binding to 43S;Axon guidance;Cap-dependent Translation Initiation;Developmental Biology;Disease;Eukaryotic Translation Elongation;Eukaryotic Translation Initiation;Eukaryotic Translation Termination;Formation of a pool of free 40S subunits;Formation of the ternary complex, and subsequently, the 43S complex;GTP…	8	8	8	57.7	57.7	57.7	14.839	19.993	73
PSMD14	1.00456	0.720046		O00487	O00487	26S proteasome non-ATPase regulatory subunit 14	ABC transporter disorders;ABC-family proteins mediated transport;Activation of APC/C and APC/C:Cdc20 mediated degradation of mitotic proteins;Activation of NF-kappaB in B cells;Adaptive Immune System;Antigen processing: Ubiquitination & Proteasome degradation;Antigen processing-Cross presentation;APC/C:Cdc20 mediated degradation of mitotic proteins;APC/C:Cdc20 mediated degradation of Securin;APC/…	5	5	5	24.5	24.5	24.5	34.577	12.973	27
NCL	1.00167	0.702968		P19338;H7BY16;C9JYW2;C9JLB1;C9J1H7;C9JWL1	P19338;H7BY16	Nucleolin	Major pathway of rRNA processing in the nucleolus and cytosol;Metabolism of RNA;rRNA processing;rRNA processing in the nucleus and cytosol	38	38	38	44.2	44.2	44.2	76.613	323.31	366
MRPL22	0.995951	1.23348		E7ESL0;J3KQY1;Q9NWU5;Q9NWU5-2;Q9NWU5-3	E7ESL0;J3KQY1;Q9NWU5;Q9NWU5-2;Q9NWU5-3	39S ribosomal protein L22, mitochondrial	Metabolism of proteins;Mitochondrial translation;Mitochondrial translation elongation;Mitochondrial translation initiation;Mitochondrial translation termination;Translation	3	3	3	17.5	17.5	17.5	24.325	6.6251	18
DNAJA2	0.994557	0.370813		O60884;A0A087WT48	O60884	DnaJ homolog subfamily A member 2	Cellular responses to external stimuli;Cellular responses to stress;HSP90 chaperone cycle for steroid hormone receptors (SHR)	8	8	8	23.1	23.1	23.1	45.745	26.406	48
TSG101	0.991414	0.507975		F5H442;Q99816-2;Q99816	F5H442;Q99816-2;Q99816	Tumor susceptibility gene 101 protein	Assembly Of The HIV Virion;Autophagy;Budding and maturation of HIV virion;Disease;Endosomal Sorting Complex Required For Transport (ESCRT);HIV Infection;HIV Life Cycle;Infectious disease;Late Phase of HIV Life Cycle;Membrane binding and targetting of GAG proteins;Membrane Trafficking;Microautophagy;Synthesis And Processing Of GAG, GAGPOL Polyproteins;Vesicle-mediated transport	5	5	5	15.1	15.1	15.1	40.917	10.065	39
MYH10	0.985312	1.05049		P35580;P35580-5;P35580-2;P35580-3;P35580-4;E7ERA5	P35580;P35580-5;P35580-2;P35580-3;P35580-4	Myosin-10	Axon guidance;Developmental Biology;EPHA-mediated growth cone collapse;EPH-Ephrin signaling;RHO GTPase Effectors;RHO GTPases activate CIT;RHO GTPases activate PAKs;RHO GTPases activate PKNs;RHO GTPases Activate ROCKs;Sema4D in semaphorin signaling;Sema4D induced cell migration and growth-cone collapse;Semaphorin interactions;Signal Transduction;Signaling by Rho GTPases	26	12	9	13	6.6	5.2	229	20.169	39
RPL38	0.979157	1.01179		P63173;J3KT73;J3QL01;J3KSP2	P63173;J3KT73;J3QL01	60S ribosomal protein L38	Axon guidance;Cap-dependent Translation Initiation;Developmental Biology;Disease;Eukaryotic Translation Elongation;Eukaryotic Translation Initiation;Eukaryotic Translation Termination;Formation of a pool of free 40S subunits;GTP hydrolysis and joining of the 60S ribosomal subunit;Infectious disease;Influenza Infection;Influenza Life Cycle;Influenza Viral RNA Transcription and Replication;L13a-med…	5	5	5	50	50	50	8.2178	18.451	54
AFG3L2	0.978903	0.503585		Q9Y4W6;K7EP56;B7Z651;A0A0U1RQN6;E9PHW9;I6L894;Q01484-5;Q01484-2;Q01484	Q9Y4W6	AFG3-like protein 2	Asparagine N-linked glycosylation;Axon guidance;COPI-mediated anterograde transport;Developmental Biology;ER to Golgi Anterograde Transport;Interaction between L1 and Ankyrins;L1CAM interactions;Membrane Trafficking;Metabolism of proteins;Mitochondrial calcium ion transport;Post-translational protein modification;Processing of SMDT1;Transport of small molecules;Transport to the Golgi and subseque…	6	6	6	7.3	7.3	7.3	88.583	9.7599	32
ZNF280C	0.974602	3.00162		Q8ND82;Q9UJJ2	Q8ND82;Q9UJJ2	Zinc finger protein 280C		3	3	3	3.9	3.9	3.9	83.095	3.482	6
SMARCB1	0.972495	1.60622		A0A0U1RQQ2;A0A0U1RRB8;A0A2R8YEE8;A0A0G2JSE9;C9JTA6;A0A2R8Y5N5;G5E975;Q12824-2;Q12824;B5MCL5;A0A0G2JRV3	A0A0U1RQQ2;A0A0U1RRB8;A0A2R8YEE8;A0A0G2JSE9;C9JTA6;A0A2R8Y5N5;G5E975;Q12824-2;Q12824;B5MCL5;A0A0G2JRV3	SWI/SNF-related matrix-associated actin-dependent regulator of chromatin subfamily B member 1	Chromatin modifying enzymes;Chromatin organization;Gene expression (Transcription);Generic Transcription Pathway;RMTs methylate histone arginines;RNA Polymerase II Transcription;RUNX1 interacts with co-factors whose precise effect on RUNX1 targets is not known;Transcriptional regulation by RUNX1	4	4	4	44.4	44.4	44.4	9.094	8.3382	23
MYL12A;MYL12B	0.970889	2.43121		J3QRS3;P19105;O14950;J3KTJ1	J3QRS3;P19105;O14950;J3KTJ1	Myosin regulatory light chain 12A;Myosin regulatory light chain 12B	Axon guidance;Developmental Biology;EPHA-mediated growth cone collapse;EPH-Ephrin signaling;Ephrin signaling;Muscle contraction;RHO GTPase Effectors;RHO GTPases activate CIT;RHO GTPases activate PAKs;RHO GTPases activate PKNs;RHO GTPases Activate ROCKs;Sema4D in semaphorin signaling;Sema4D induced cell migration and growth-cone collapse;Semaphorin interactions;Signal Transduction;Signaling by Rho…	6	6	2	39	39	11.9	20.457	60.472	80
LBR	0.96752	0.875652		Q14739;C9JXK0;C9JES9	Q14739;C9JXK0	Lamin-B receptor	Cholesterol biosynthesis;Gene expression (Transcription);Generic Transcription Pathway;Metabolism;Metabolism of lipids;Metabolism of steroids;Regulation of MECP2 expression and activity;RNA Polymerase II Transcription;Transcriptional Regulation by MECP2	7	7	7	11.1	11.1	11.1	70.702	18.316	34
MRPS25	0.957533	1.39663		P82663;E7EPW2;P82663-3;P82663-2	P82663;E7EPW2;P82663-3;P82663-2	28S ribosomal protein S25, mitochondrial	Metabolism of proteins;Mitochondrial translation;Mitochondrial translation elongation;Mitochondrial translation initiation;Mitochondrial translation termination;Translation	3	3	3	19.1	19.1	19.1	20.116	10.394	15
KIF23	0.955232	1.4635		A0A2U3TZL8;H7BYN4;Q02241-3;Q02241-2;Q02241;H0YME6	A0A2U3TZL8;H7BYN4;Q02241-3;Q02241-2;Q02241	Kinesin-like protein;Kinesin-like protein KIF23	Adaptive Immune System;Cell Cycle;Cell Cycle, Mitotic;COPI-dependent Golgi-to-ER retrograde traffic;Factors involved in megakaryocyte development and platelet production;Golgi-to-ER retrograde transport;Hemostasis;Immune System;Intra-Golgi and retrograde Golgi-to-ER traffic;Kinesins;M Phase;Membrane Trafficking;MHC class II antigen presentation;Mitotic Telophase/Cytokinesis;Vesicle-mediated trans…	5	5	5	7.9	7.9	7.9	92.682	8.7821	22
RBM14	0.952456	1.93245		Q96PK6;Q96PK6-2	Q96PK6	RNA-binding protein 14	Gene expression (Transcription);Generic Transcription Pathway;RNA Polymerase II Transcription;RUNX2 regulates bone development;Transcriptional regulation by RUNX2	19	19	19	33	33	33	69.491	114.72	245
TUBB6	0.947257	1.45303		Q9BUF5;K7ESM5;K7ESQ3;K7EQT3;K7EJ64;K7ERA8;K7EJZ4;K7EL29;K7EN98;K7EPE5;K7ES63	Q9BUF5;K7ESM5	Tubulin beta-6 chain	Activation of AMPK downstream of NMDARs;Activation of NMDA receptors and postsynaptic events;Adaptive Immune System;Asparagine N-linked glycosylation;Assembly and cell surface presentation of NMDA receptors;Axon guidance;Carboxyterminal post-translational modifications of tubulin;Cell Cycle;Cell Cycle, Mitotic;Cellular responses to external stimuli;Cellular responses to stress;Chaperonin-mediated…	16	6	6	43.5	23.3	23.3	49.857	93.534	58
YTHDF2	0.933236	1.77882		Q9Y5A9;Q9Y5A9-2;S4R3J8;S4R3V3	Q9Y5A9;Q9Y5A9-2	YTH domain-containing family protein 2		9	9	7	21.2	21.2	18.1	62.333	69.627	65
NSUN2	0.925194	1.9741		Q08J23-2;Q08J23;Q08J23-3;A0A140T9Y7	Q08J23-2;Q08J23;Q08J23-3	tRNA (cytosine(34)-C(5))-methyltransferase	Metabolism of RNA;tRNA modification in the nucleus and cytosol;tRNA processing	26	26	26	49.2	49.2	49.2	82.392	131.77	145
ZFR	0.922447	2.17997		Q96KR1;H0Y8W1	Q96KR1	Zinc finger RNA-binding protein		8	8	8	9	9	9	117.01	12.491	41
PNKP	0.912757	0.560504		M0QYH2;Q96T60;A0A0D9SFL2;Q96T60-2;M0QYI1;M0R3C8;A0A0D9SEV0;M0R000;A0A0D9SFD6;M0R097;A0A1B0GU66	M0QYH2;Q96T60;A0A0D9SFL2;Q96T60-2;M0QYI1;M0R3C8	Bifunctional polynucleotide phosphatase/kinase;Polynucleotide 3-phosphatase;Polynucleotide 5-hydroxyl-kinase	APEX1-Independent Resolution of AP Sites via the Single Nucleotide Replacement Pathway;Base Excision Repair;DNA Repair;Resolution of Abasic Sites (AP sites)	5	5	5	14.3	14.3	14.3	53.64	13.886	13
MEPCE	0.911879	1.84388		Q7L2J0	Q7L2J0	7SK snRNA methylphosphate capping enzyme		3	3	3	5.8	5.8	5.8	74.354	7.4755	11
PGAM5	0.910962	2.54375		Q96HS1;Q96HS1-2;F5GXG4	Q96HS1;Q96HS1-2	Serine/threonine-protein phosphatase PGAM5, mitochondrial	Autophagy;Macroautophagy;Mitophagy;Receptor Mediated Mitophagy	11	11	11	39.8	39.8	39.8	32.004	24.331	66
SRSF6	0.906111	0.176512		Q13247-3;Q13247;A0A0D9SEM4;Q08170;Q13247-2;A0A0D9SGD2;B4DJK0;B4DUA4;Q13243-3;Q13243	Q13247-3;Q13247	Serine/arginine-rich splicing factor 6	Gene expression (Transcription);Metabolism of RNA;mRNA 3'-end processing;mRNA Splicing;mRNA Splicing - Major Pathway;mRNA Splicing - Minor Pathway;Processing of Capped Intron-Containing Pre-mRNA;RNA Polymerase II Transcription;RNA Polymerase II Transcription Termination;Transport of Mature mRNA derived from an Intron-Containing Transcript;Transport of Mature Transcript to Cytoplasm	8	8	8	17.6	17.6	17.6	38.418	17.451	48
ACSL3	0.895854	1.03811		O95573;C9JC11;F5H062;F5GWH2	O95573	Long-chain-fatty-acid--CoA ligase 3	Fatty acid metabolism;Fatty acyl-CoA biosynthesis;Free fatty acids regulate insulin secretion;Integration of energy metabolism;Intracellular metabolism of fatty acids regulates insulin secretion;Metabolism;Metabolism of lipids;Regulation of insulin secretion;Synthesis of very long-chain fatty acyl-CoAs	11	11	10	20.4	20.4	17.9	80.419	91.27	63
SUPT16H	0.893419	1.24948		Q9Y5B9;G3V5A4;G3V401;G3V2X0	Q9Y5B9	FACT complex subunit SPT16	Disease;Formation of HIV elongation complex in the absence of HIV Tat;Formation of HIV-1 elongation complex containing HIV-1 Tat;Formation of RNA Pol II elongation complex;Gene expression (Transcription);Generic Transcription Pathway;HIV elongation arrest and recovery;HIV Infection;HIV Life Cycle;HIV Transcription Elongation;Infectious disease;Late Phase of HIV Life Cycle;Pausing and recovery of …	20	20	20	21.1	21.1	21.1	119.91	87.505	134
DDX1	0.890802	2.88533		Q92499;F1T0B3;A0A087X2G1;Q92499-2;Q92499-3	Q92499;F1T0B3;A0A087X2G1;Q92499-2;Q92499-3	ATP-dependent RNA helicase DDX1	Metabolism of RNA;tRNA processing;tRNA processing in the nucleus	26	26	26	44.7	44.7	44.7	82.431	230.85	194
TXNDC17	0.887754	2.66944		Q9BRA2;I3L0K2;I3L3M7;I3L2R6	Q9BRA2;I3L0K2;I3L3M7;I3L2R6	Thioredoxin domain-containing protein 17		4	4	4	33.3	33.3	33.3	13.941	7.1754	40
HNRNPD	0.876108	1.01795		Q14103-2;Q14103-4;D6RBQ9	Q14103-2;Q14103-4;D6RBQ9	Heterogeneous nuclear ribonucleoprotein D0	AUF1 (hnRNP D0) binds and destabilizes mRNA;Metabolism of RNA;Regulation of mRNA stability by proteins that bind AU-rich elements	12	1	1	28.9	3.6	3.6	36.272	7.6655	20
HACD3	0.874936	0.286437		Q9P035;H3BS72;H3BPZ1;Q9P035-2	Q9P035;H3BS72;H3BPZ1	Very-long-chain (3R)-3-hydroxyacyl-CoA dehydratase 3	Fatty acid metabolism;Fatty acyl-CoA biosynthesis;Metabolism;Metabolism of lipids;Synthesis of very long-chain fatty acyl-CoAs	5	5	5	17.1	17.1	17.1	43.159	9.575	13
RFC3	0.874067	1.27703		P40938;P40938-2;A0A087X270	P40938;P40938-2	Replication factor C subunit 3	Activation of ATR in response to replication stress;Base Excision Repair;Cell Cycle;Cell Cycle Checkpoints;Cell Cycle, Mitotic;Chromosome Maintenance;DNA Damage Bypass;DNA Double-Strand Break Repair;DNA Repair;DNA Replication;DNA strand elongation;Dual Incision in GG-NER;Dual incision in TC-NER;Extension of Telomeres;G2/M Checkpoints;G2/M DNA damage checkpoint;Gap-filling DNA repair synthesis and…	5	5	5	15.2	15.2	15.2	40.556	62.791	18
CAMK2G;CAMK2B	0.870106	1.86076		Q13555-2;Q13555-11;A0A2Q3DQE3;Q13555-6;Q13555-4;Q13555;Q13555-8;Q13555-9;Q13555-7;Q5SWX3;Q13555-5;Q13555-3;Q13555-10;Q8WU40;Q13554-5;H0Y6G2;Q13554;Q13554-2;Q13554-8;Q13554-4;Q13554-3;Q13554-7;Q13554-6;H7BXS4;Q9UQM7;Q9UQM7-2;E9PBE8;E7EQE4;H7BZC6;D6RFJ0;E7ETC9;H7C394;E7ERS6;D6RHX9	Q13555-2;Q13555-11;A0A2Q3DQE3;Q13555-6;Q13555-4;Q13555;Q13555-8;Q13555-9;Q13555-7;Q5SWX3;Q13555-5;Q13555-3;Q13555-10;Q8WU40;Q13554-5;H0Y6G2;Q13554;Q13554-2;Q13554-8;Q13554-4;Q13554-3;Q13554-7;Q13554-6;H7BXS4	Calcium/calmodulin-dependent protein kinase type II subunit gamma;Calcium/calmodulin-dependent protein kinase type II subunit beta	Activation of NMDA receptors and postsynaptic events;Assembly and cell surface presentation of NMDA receptors;Beta-catenin independent WNT signaling;Ca2+ pathway;Ca-dependent events;Calmodulin induced events;CaM pathway;CaMK IV-mediated phosphorylation of CREB;Cardiac conduction;Cellular response to heat stress;Cellular responses to external stimuli;Cellular responses to stress;CREB1 phosphorylat…	8	8	5	19.9	19.9	14.8	61.365	59.289	73
THOC3	0.869164	1.28405		Q96J01-2;Q96J01;D6RGZ2;H7C0C5;D6REC9	Q96J01-2;Q96J01;D6RGZ2	THO complex subunit 3	Gene expression (Transcription);Metabolism of RNA;mRNA 3'-end processing;Processing of Capped Intron-Containing Pre-mRNA;RNA Polymerase II Transcription;RNA Polymerase II Transcription Termination;Transport of Mature mRNA derived from an Intron-Containing Transcript;Transport of Mature Transcript to Cytoplasm	4	4	4	11	11	11	36.031	5.9633	16
TRMT112	0.8669	0.781559		F5GX77;Q9UI30-2;Q9UI30;F5GYQ2	F5GX77;Q9UI30-2;Q9UI30;F5GYQ2	Multifunctional methyltransferase subunit TRM112-like protein	Biological oxidations;Eukaryotic Translation Termination;Metabolism;Metabolism of proteins;Metabolism of RNA;Methylation;Phase II - Conjugation of compounds;rRNA modification in the nucleus and cytosol;rRNA processing;rRNA processing in the nucleus and cytosol;Translation;tRNA modification in the nucleus and cytosol;tRNA processing	2	2	2	19.8	19.8	19.8	11.972	20.496	15
UPF1	0.863152	2.0233		Q92900-2;Q92900	Q92900-2;Q92900	Regulator of nonsense transcripts 1	Metabolism of RNA;Nonsense Mediated Decay (NMD) enhanced by the Exon Junction Complex (EJC);Nonsense Mediated Decay (NMD) independent of the Exon Junction Complex (EJC);Nonsense-Mediated Decay (NMD)	19	19	19	22.5	22.5	22.5	123.03	49.836	100
MRPL49	0.858692	0.961794		Q13405;H0YDP7;E9PI78;E9PNF1	Q13405;H0YDP7	39S ribosomal protein L49, mitochondrial	Metabolism of proteins;Mitochondrial translation;Mitochondrial translation elongation;Mitochondrial translation initiation;Mitochondrial translation termination;Translation	3	3	3	23.5	23.5	23.5	19.198	21.972	20
SNX18	0.852421	0.892726		Q96RF0-3;Q96RF0-2;Q96RF0	Q96RF0-3;Q96RF0-2;Q96RF0	Sorting nexin-18	Clathrin-mediated endocytosis;Membrane Trafficking;Vesicle-mediated transport	5	5	5	11.8	11.8	11.8	64.751	9.7039	13
RNH1	0.847539	1.36713		P13489;E9PMJ3;E9PLZ3;E9PIM9;E9PMN0;E9PIK5;H0YCR7;E9PMA9	P13489;E9PMJ3;E9PLZ3;E9PIM9	Ribonuclease inhibitor		7	7	7	17.8	17.8	17.8	49.973	25.26	41
IL18	0.842473	2.18236		Q14116;Q14116-2	Q14116;Q14116-2	Interleukin-18	Cytokine Signaling in Immune system;Immune System;Interleukin-1 family signaling;Interleukin-1 processing;Interleukin-10 signaling;Interleukin-18 signaling;Interleukin-4 and Interleukin-13 signaling;Signaling by Interleukins	10	10	10	45.1	45.1	45.1	22.326	36.027	75
CETN2	0.839024	1.07325		P41208	P41208	Centrin-2	Anchoring of the basal body to the plasma membrane;AURKA Activation by TPX2;Cell Cycle;Cell Cycle, Mitotic;Centrosome maturation;Cilium Assembly;DNA Damage Recognition in GG-NER;DNA Repair;Formation of Incision Complex in GG-NER;G2/M Transition;Global Genome Nucleotide Excision Repair (GG-NER);Loss of Nlp from mitotic centrosomes;Loss of proteins required for interphase microtubule organization f…	3	3	3	23.8	23.8	23.8	19.738	3.185	5
PLAA	0.83652	0.996814		Q9Y263;E5RIM3;H0YBW4;H0YC16;H0YAU9	Q9Y263;E5RIM3	Phospholipase A-2-activating protein		17	17	17	28.8	28.8	28.8	87.156	79.136	124
WDR70	0.831043	0.435589		Q9NW82;D6RIW8	Q9NW82;D6RIW8	WD repeat-containing protein 70		6	6	6	12.2	12.2	12.2	73.2	12.461	21
UGDH	0.830006	1.92215		O60701;O60701-3;O60701-2;E7ER83;E7ETF4;E7EV97;D6RHF4;E9PBD2;E7ER95	O60701;O60701-3;O60701-2	UDP-glucose 6-dehydrogenase	Biological oxidations;Formation of the active cofactor, UDP-glucuronate;Glucuronidation;Metabolism;Phase II - Conjugation of compounds	10	10	10	23.5	23.5	23.5	55.023	26.914	73
ERCC3	0.820953	0.833825		A0A2R8Y6W8;P19447	A0A2R8Y6W8;P19447	TFIIH basal transcription factor complex helicase XPB subunit	Disease;DNA Repair;Dual Incision in GG-NER;Dual incision in TC-NER;Epigenetic regulation of gene expression;Formation of HIV elongation complex in the absence of HIV Tat;Formation of HIV-1 elongation complex containing HIV-1 Tat;Formation of Incision Complex in GG-NER;Formation of RNA Pol II elongation complex;Formation of TC-NER Pre-Incision Complex;Formation of the Early Elongation Complex;Form…	3	3	3	5	5	5	91.957	12.983	12
DDX19A;DDX19B	0.81496	1.35579		I3L0H8;Q9NUU7;F6QDS0;H3BQK0;Q9UMR2-2;Q9UMR2-4;Q9UMR2;H3BTB3;H3BN59;I3L352;Q9UMR2-3;Q9NUU7-2;H3BMQ5	I3L0H8;Q9NUU7;F6QDS0;H3BQK0;Q9UMR2-2;Q9UMR2-4;Q9UMR2;H3BTB3;H3BN59;I3L352;Q9UMR2-3;Q9NUU7-2	ATP-dependent RNA helicase DDX19A;ATP-dependent RNA helicase DDX19B		8	8	8	22.4	22.4	22.4	50.519	42.922	55
TGM2	0.813537	1.60835		P21980;P21980-2;A2A2A0;A2A299;P21980-3;P49221	P21980;P21980-2	Protein-glutamine gamma-glutamyltransferase 2		6	6	6	10.3	10.3	10.3	77.328	11.909	24
SMC3	0.809633	1.40416		Q9UQE7	Q9UQE7	Structural maintenance of chromosomes protein 3	Cell Cycle;Cell Cycle, Mitotic;Cohesin Loading onto Chromatin;ESR-mediated signaling;Establishment of Sister Chromatid Cohesion;Estrogen-dependent gene expression;M Phase;Meiosis;Meiotic synapsis;Metabolism of proteins;Mitotic Anaphase;Mitotic Metaphase and Anaphase;Mitotic Prometaphase;Mitotic Telophase/Cytokinesis;Post-translational protein modification;Reproduction;Resolution of Sister Chromat…	27	27	27	24.1	24.1	24.1	141.54	66.457	157
MCM5	0.80696	1.85143		P33992;B1AHB1;B1AHB2;B1AHA9	P33992;B1AHB1	DNA replication licensing factor MCM5;DNA helicase	Activation of ATR in response to replication stress;Activation of the pre-replicative complex;Assembly of the pre-replicative complex;Cell Cycle;Cell Cycle Checkpoints;Cell Cycle, Mitotic;DNA Replication;DNA Replication Pre-Initiation;DNA strand elongation;G1/S Transition;G2/M Checkpoints;Mitotic G1-G1/S phases;Orc1 removal from chromatin;S Phase;Switching of origins to a post-replicative state;S…	23	23	23	37.7	37.7	37.7	82.285	94.62	160
XRN2	0.804303	3.72143		Q9H0D6;Q9H0D6-2	Q9H0D6;Q9H0D6-2	5-3 exoribonuclease 2	Association of TriC/CCT with target proteins during biosynthesis;Chaperonin-mediated protein folding;Major pathway of rRNA processing in the nucleolus and cytosol;Metabolism of proteins;Metabolism of RNA;Protein folding;rRNA processing;rRNA processing in the nucleus and cytosol	10	10	10	12.2	12.2	12.2	108.58	23.156	74
UFD1L	0.798859	0.637222		Q92890;Q92890-1;Q92890-3;C9J6N9;C9JNP9	Q92890;Q92890-1;Q92890-3	Ubiquitin fusion degradation protein 1 homolog	Deubiquitination;DNA Damage Bypass;DNA Repair;Metabolism of proteins;Post-translational protein modification;Translesion Synthesis by POLH;Translesion synthesis by Y family DNA polymerases bypasses lesions on DNA template;Ub-specific processing proteases	4	4	4	16.3	16.3	16.3	34.5	6.5603	16
SRSF10;SRSF12	0.796566	0.295746		Q5JRI1;O75494-5;O75494-4;O75494-6;O75494-3;O75494-2;O75494;Q8WXF0	Q5JRI1;O75494-5;O75494-4;O75494-6;O75494-3;O75494-2;O75494;Q8WXF0	Serine/arginine-rich splicing factor 10;Serine/arginine-rich splicing factor 12	Metabolism of RNA;mRNA Splicing;mRNA Splicing - Major Pathway;Processing of Capped Intron-Containing Pre-mRNA	4	4	4	19.8	19.8	19.8	20.913	14.669	33
ZNF384	0.792417	0.774011		Q8TF68;E9PHB3;Q8TF68-3;Q8TF68-2;F5H8L7;Q5T0B9	Q8TF68;E9PHB3;Q8TF68-3;Q8TF68-2	Zinc finger protein 384		3	3	3	6.2	6.2	6.2	63.218	5.2154	14
MRPL50	0.787652	0.580136		Q8N5N7-2;Q8N5N7	Q8N5N7-2;Q8N5N7	39S ribosomal protein L50, mitochondrial	Metabolism of proteins;Mitochondrial translation;Mitochondrial translation elongation;Mitochondrial translation initiation;Mitochondrial translation termination;Translation	2	2	2	17.8	17.8	17.8	15.524	3.9212	9
RPL11	0.779256	1.80947		P62913;Q5VVC8;P62913-2	P62913;Q5VVC8;P62913-2	60S ribosomal protein L11	Axon guidance;Cap-dependent Translation Initiation;Developmental Biology;Disease;Eukaryotic Translation Elongation;Eukaryotic Translation Initiation;Eukaryotic Translation Termination;Formation of a pool of free 40S subunits;GTP hydrolysis and joining of the 60S ribosomal subunit;Infectious disease;Influenza Infection;Influenza Life Cycle;Influenza Viral RNA Transcription and Replication;L13a-med…	9	9	9	47.8	47.8	47.8	20.252	22.78	97
ESF1	0.777781	1.66949		Q9H501	Q9H501	ESF1 homolog		3	3	3	4.5	4.5	4.5	98.795	6.643	8
NHP2L1	0.776007	0.343127		A0A3B3IUA2;B1AHD1;P55769;A0A3B3ISK4;A0A3B3IRU2	A0A3B3IUA2;B1AHD1;P55769	NHP2-like protein 1;NHP2-like protein 1, N-terminally processed	Major pathway of rRNA processing in the nucleolus and cytosol;Metabolism of RNA;mRNA Splicing;mRNA Splicing - Major Pathway;mRNA Splicing - Minor Pathway;Processing of Capped Intron-Containing Pre-mRNA;rRNA modification in the nucleus and cytosol;rRNA processing;rRNA processing in the nucleus and cytosol	3	3	3	12.1	12.1	12.1	30.162	21.485	34
PRPF6	0.768742	1.41758		O94906-2;O94906	O94906-2;O94906	Pre-mRNA-processing factor 6	Metabolism of RNA;mRNA Splicing;mRNA Splicing - Major Pathway;mRNA Splicing - Minor Pathway;Processing of Capped Intron-Containing Pre-mRNA	15	15	15	17.8	17.8	17.8	102.43	24.863	59
FKBP10	0.768612	0.272182		Q96AY3;H0Y827;Q96AY3-2;K7EM43;K7ELI6	Q96AY3;H0Y827;Q96AY3-2	Peptidyl-prolyl cis-trans isomerase FKBP10		4	4	4	6.4	6.4	6.4	64.244	7.1167	27
RPS19BP1	0.767138	0.607089		Q86WX3;F8WFE7	Q86WX3;F8WFE7	Active regulator of SIRT1	Cellular response to heat stress;Cellular responses to external stimuli;Cellular responses to stress;Regulation of HSF1-mediated heat shock response	2	2	2	25	25	25	15.434	6.3944	14
CELF1	0.7669	0.54398		G5EA30;Q92879-4;Q92879-2;Q92879;Q92879-6;Q92879-3;E9PSH0;E9PQK4;E9PKU1;Q92879-5;F5H0D8;F5H4Y5;E9PKA1;O95319-2;O95319;O95319-4;V9GYD9;A0A0J9YXJ0;Q5VZZ6;O95319-3;A0A0J9YX66;A0A1B0GU44;E9PC62;A0A1B0GUN8;O95319-5	G5EA30;Q92879-4;Q92879-2;Q92879;Q92879-6;Q92879-3;E9PSH0;E9PQK4;E9PKU1;Q92879-5;F5H0D8;F5H4Y5;E9PKA1	CUGBP Elav-like family member 1		4	4	4	8.9	8.9	8.9	55.142	7.1174	12
CHTOP	0.762622	0.556215		A0A087X1B7;X6R700;Q9Y3Y2-4;Q9Y3Y2;Q9Y3Y2-3;Q5T7Y7	A0A087X1B7;X6R700;Q9Y3Y2-4;Q9Y3Y2;Q9Y3Y2-3;Q5T7Y7	Chromatin target of PRMT1 protein	Gene expression (Transcription);Metabolism of RNA;mRNA 3'-end processing;Processing of Capped Intron-Containing Pre-mRNA;RNA Polymerase II Transcription;RNA Polymerase II Transcription Termination;Transport of Mature mRNA derived from an Intron-Containing Transcript;Transport of Mature Transcript to Cytoplasm	2	2	2	38.2	38.2	38.2	8.5199	4.2626	4
KAT7	0.760737	1.83086		O95251-2;O95251-4;O95251;E7EUP3;O95251-3;O95251-5	O95251-2;O95251-4;O95251;E7EUP3;O95251-3;O95251-5	Histone acetyltransferase KAT7;Histone acetyltransferase	Chromatin modifying enzymes;Chromatin organization;HATs acetylate histones	2	2	2	5.6	5.6	5.6	58.135	16.859	17
MATR3	0.757959	1.36304		A8MXP9;P43243;A0A0R4J2E8;D6REM6;D6R991;P43243-2;B3KM87;H0Y8T4;Q68E03;D6RE02;D6RIA2;D6RBI2;D6R8Z5;D6RBK5;A0A1B0GX04;D6REK4;D6RCM3;D6RBS2;D6RAY2;D6RAM9;D6R9F3;D6RB45	A8MXP9;P43243;A0A0R4J2E8;D6REM6;D6R991	Matrin-3		28	28	28	40.4	40.4	40.4	99.966	323.31	377
DDX23	0.754377	0.748256		Q9BUQ8	Q9BUQ8	Probable ATP-dependent RNA helicase DDX23	Metabolism of RNA;mRNA Splicing;mRNA Splicing - Major Pathway;mRNA Splicing - Minor Pathway;Processing of Capped Intron-Containing Pre-mRNA	10	10	10	12.1	12.1	12.1	95.581	13.675	43
C8orf82	0.751962	0.966677		H0YF29;Q6P1X6-2;Q6P1X6	H0YF29;Q6P1X6-2;Q6P1X6	UPF0598 protein C8orf82		2	2	2	6.5	6.5	6.5	28.487	1.6269	10
PDLIM4	0.749845	0.562713		P50479;P50479-2;C9J542	P50479;P50479-2	PDZ and LIM domain protein 4		6	6	6	20.9	20.9	20.9	35.398	6.9426	21
EIF4G2	0.746724	1.83266		P78344;D3DQV9;P78344-2;H0Y3P2;H0YCH5;H0YD77;H0YEC5;E9PKF8;H0YD99;H0YEN8;H0YDC0;H0YCF8;H0YEI7;H0YE22	P78344;D3DQV9;P78344-2;H0Y3P2;H0YCH5	Eukaryotic translation initiation factor 4 gamma 2	Antiviral mechanism by IFN-stimulated genes;Cytokine Signaling in Immune system;Immune System;Interferon Signaling;ISG15 antiviral mechanism	28	28	28	36.2	36.2	36.2	102.36	253.9	105
DNAJC21	0.743596	1.02867		Q5F1R6;Q5F1R6-3;Q5F1R6-2;A0A2R8Y534;A0A2R8Y4Q0	Q5F1R6;Q5F1R6-3;Q5F1R6-2;A0A2R8Y534;A0A2R8Y4Q0	DnaJ homolog subfamily C member 21		3	3	3	9.8	9.8	9.8	62.027	6.6654	7
ERLIN1	0.741782	0.714742		O75477;B0QZ43;E5RHW4;O94905;E5RJ09	O75477	Erlin-1	ABC transporter disorders;ABC-family proteins mediated transport;Defective CFTR causes cystic fibrosis;Disease;Diseases of signal transduction;Disorders of transmembrane transporters;FGFR1 mutant receptor activation;Signaling by FGFR in disease;Signaling by FGFR1 in disease;Signaling by plasma membrane FGFR1 fusions;Transport of small molecules	5	5	5	15	15	15	38.925	12.44	28
ATAD3A	0.736277	2.92315		Q9NVI7-2;H0Y2W2;Q9NVI7;Q9NVI7-3;Q5SV16;J3QSF3;Q5T9A4-2	Q9NVI7-2;H0Y2W2;Q9NVI7;Q9NVI7-3	ATPase family AAA domain-containing protein 3A		18	18	7	37.2	37.2	15.4	66.217	86.36	127
CAPN2	0.735257	1.78248		P17655-2;P17655	P17655-2;P17655	Calpain-2 catalytic subunit	Degradation of the extracellular matrix;Deregulated CDK5 triggers multiple neurodegenerative pathways in Alzheimer's disease models;Disease;Extracellular matrix organization;Neurodegenerative Diseases	11	11	11	18	18	18	71.475	21.526	54
HNRNPL	0.732076	2.59403		P14866	P14866	Heterogeneous nuclear ribonucleoprotein L	Metabolism of RNA;mRNA Splicing;mRNA Splicing - Major Pathway;Processing of Capped Intron-Containing Pre-mRNA	20	20	4	45.3	45.3	10	64.132	323.31	255
UNC45A	0.72562	0.618396		Q9H3U1-2;A0A1W2PNX8;Q9H3U1	Q9H3U1-2;A0A1W2PNX8;Q9H3U1	Protein unc-45 homolog A		5	5	5	5.4	5.4	5.4	101.67	8.3828	16
NOP14	0.724389	1.01749		P78316;E9PFK5;P78316-2	P78316;E9PFK5;P78316-2	Nucleolar protein 14	Major pathway of rRNA processing in the nucleolus and cytosol;Metabolism of RNA;rRNA modification in the nucleus and cytosol;rRNA processing;rRNA processing in the nucleus and cytosol	7	7	7	9.9	9.9	9.9	97.667	28.357	31
ABCF1	0.713354	0.50621		Q8NE71-2;Q8NE71;H0YGW7;Q5STZ8;A0A0G2JIC2;F5GYK6;H0Y412	Q8NE71-2;Q8NE71;H0YGW7	ATP-binding cassette sub-family F member 1	ABC-family proteins mediated transport;Transport of small molecules	22	22	21	32.5	32.5	31.6	91.679	160.79	148
PTRF	0.712551	0.403251		Q6NZI2;Q6NZI2-2;Q6NZI2-3	Q6NZI2;Q6NZI2-2	Polymerase I and transcript release factor	Gene expression (Transcription);RNA Polymerase I Transcription;RNA Polymerase I Transcription Termination	8	8	8	23.1	23.1	23.1	43.476	73.368	78
TRIP6	0.712433	0.534338		Q15654;H7BZE2	Q15654	Thyroid receptor-interacting protein 6		5	5	5	16.4	16.4	16.4	50.287	12.071	36
CTNND1	0.708556	1.98868		O60716-3;O60716-5;O60716-7;O60716-8;O60716;O60716-4;O60716-6;C9JZR2;O60716-2;O60716-23;O60716-24;O60716-11;O60716-13;O60716-21;O60716-19;O60716-16;O60716-15;O60716-14;O60716-9;O60716-22;O60716-10;O60716-17;O60716-20;O60716-18;O60716-12;O60716-32;O60716-31;O60716-29;O60716-27;O60716-25;O60716-26;O60716-30;O60716-28;E9PRE2;H0YC95;E9PKY0;E9PKL1	O60716-3;O60716-5;O60716-7;O60716-8;O60716;O60716-4;O60716-6;C9JZR2;O60716-2;O60716-23;O60716-24;O60716-11;O60716-13;O60716-21;O60716-19;O60716-16;O60716-15;O60716-14;O60716-9;O60716-22;O60716-10;O60716-17;O60716-20;O60716-18;O60716-12;O60716-32;O60716-31;O60716-29;O60716-27;O60716-25;O60716-26;O60716-30;O60716-28	Catenin delta-1	Adherens junctions interactions;Cell junction organization;Cell-Cell communication;Cell-cell junction organization;Disease;Infectious disease;InlA-mediated entry of Listeria monocytogenes into host cells;Listeria monocytogenes entry into host cells;Signal Transduction;Signaling by Receptor Tyrosine Kinases;Signaling by VEGF;VEGFA-VEGFR2 Pathway;VEGFR2 mediated vascular permeability	20	20	20	28	28	28	104.98	162.96	97
SEC16A	0.705002	0.655466		O15027;O15027-5;A0A3F2YNX0;A0A3F2YNZ0;F1T0I1;O15027-2;O15027-4;O15027-3;X6RGP5;A0A0C4DH09;Q8N9G1	O15027;O15027-5;A0A3F2YNX0;A0A3F2YNZ0;F1T0I1;O15027-2;O15027-4;O15027-3;X6RGP5	Protein transport protein Sec16A	Asparagine N-linked glycosylation;COPII-mediated vesicle transport;ER to Golgi Anterograde Transport;Membrane Trafficking;Metabolism of proteins;Post-translational protein modification;Transport to the Golgi and subsequent modification;Vesicle-mediated transport	9	9	9	5.5	5.5	5.5	251.89	30.534	24
ANLN	0.703586	0.779399		Q9NQW6-2;Q9NQW6;H7C3S1;C9JJT6;H7C1C2;H7C1K5	Q9NQW6-2;Q9NQW6	Actin-binding protein anillin		7	7	7	7.3	7.3	7.3	120.01	10.178	16
ETHE1	0.702241	1.19349		O95571;M0QXB5;M0QY80;M0QX80	O95571;M0QXB5	Persulfide dioxygenase ETHE1, mitochondrial	Degradation of cysteine and homocysteine;Metabolism;Metabolism of amino acids and derivatives;Sulfide oxidation to sulfate;Sulfur amino acid metabolism	5	5	5	28.3	28.3	28.3	27.873	21.366	42
FHL1	0.692154	0.488604		Q13642-1;Q13642-4;Q13642-5;Q5JXI8;Q13642;A0A0D9SFZ9;A0A0D9SFI6;A0A0D9SFB0;Q5JXH9;Q5JXH8;Q5JXH7;Q5JXI3;Q5JXI2;Q13642-3;A0A0D9SG53;Q5JXI0;A0A0D9SGB2;A0A0D9SGD1;A0A0D9SEY7	Q13642-1;Q13642-4;Q13642-5;Q5JXI8;Q13642;A0A0D9SFZ9;A0A0D9SFI6;A0A0D9SFB0;Q5JXH9;Q5JXH8;Q5JXH7;Q5JXI3;Q5JXI2;Q13642-3;A0A0D9SG53;Q5JXI0;A0A0D9SGB2	Four and a half LIM domains protein 1		4	4	4	13.9	13.9	13.9	31.895	7.8191	29
RTCB	0.691549	2.21603		Q9Y3I0	Q9Y3I0	tRNA-splicing ligase RtcB homolog	Metabolism of RNA;tRNA processing;tRNA processing in the nucleus	18	18	18	45	45	45	55.21	200.29	176
PAPSS2	0.687236	0.213696		O95340;O95340-2	O95340;O95340-2	Bifunctional 3-phosphoadenosine 5-phosphosulfate synthase 2;Sulfate adenylyltransferase;Adenylyl-sulfate kinase	Biological oxidations;Cytosolic sulfonation of small molecules;Defective PAPSS2 causes SEMD-PA;Disease;Diseases associated with glycosaminoglycan metabolism;Diseases of glycosylation;Glycosaminoglycan metabolism;Metabolism;Metabolism of amino acids and derivatives;Metabolism of carbohydrates;Metabolism of ingested H2SeO4 and H2SeO3 into H2Se;Phase II - Conjugation of compounds;Selenoamino acid me…	5	5	5	9.6	9.6	9.6	69.5	8.4104	17
DHX15	0.680008	1.46548		O43143;F5H658;Q14562	O43143	Pre-mRNA-splicing factor ATP-dependent RNA helicase DHX15	Metabolism of RNA;mRNA Splicing;mRNA Splicing - Major Pathway;Processing of Capped Intron-Containing Pre-mRNA	23	23	22	31.4	31.4	30.3	90.932	48.759	161
TIMM50	0.674721	1.35059		Q3ZCQ8;Q3ZCQ8-2;Q3ZCQ8-3;M0R0C3;M0R2F8;M0R003;M0R1Y4;M0QXC3;M0R2Z3;M0R303;M0R2D2;M0R2Q2;M0R047	Q3ZCQ8;Q3ZCQ8-2;Q3ZCQ8-3;M0R0C3;M0R2F8	Mitochondrial import inner membrane translocase subunit TIM50	Mitochondrial protein import;Protein localization	7	7	7	21.8	21.8	21.8	39.646	26.38	60
FNDC3B	0.668468	0.67107		Q53EP0;Q53EP0-2	Q53EP0;Q53EP0-2	Fibronectin type III domain-containing protein 3B		8	8	8	8.9	8.9	8.9	132.89	20.93	28
SBDS	0.664169	1.25633		Q9Y3A5;A0A087X020;F8WE72	Q9Y3A5;A0A087X020	Ribosome maturation protein SBDS		11	11	11	43.2	43.2	43.2	28.763	30.856	113
HNRNPD	0.663633	1.55055		Q14103-3;Q14103;D6RAF8;H0Y8G5;H0YA96;D6RF44;D6RD83	Q14103-3;Q14103;D6RAF8;H0Y8G5;H0YA96;D6RF44	Heterogeneous nuclear ribonucleoprotein D0	AUF1 (hnRNP D0) binds and destabilizes mRNA;Metabolism of RNA;mRNA Splicing;mRNA Splicing - Major Pathway;Processing of Capped Intron-Containing Pre-mRNA;Regulation of mRNA stability by proteins that bind AU-rich elements	14	14	3	37.9	37.9	10.1	32.834	323.31	222
DIS3	0.662579	0.821133		Q9Y2L1;G3V1J5;Q9Y2L1-2;F2Z2C0	Q9Y2L1;G3V1J5;Q9Y2L1-2	Exosome complex exonuclease RRP44	ATF4 activates genes in response to endoplasmic reticulum stress;Butyrate Response Factor 1 (BRF1) binds and destabilizes mRNA;Deadenylation-dependent mRNA decay;KSRP (KHSRP) binds and destabilizes mRNA;Major pathway of rRNA processing in the nucleolus and cytosol;Metabolism of proteins;Metabolism of RNA;mRNA decay by 3' to 5' exoribonuclease;PERK regulates gene expression;Regulation of mRNA stab…	9	9	9	12.4	12.4	12.4	109	20.153	38
RPL22	0.660493	0.53335		K7ERI7;P35268;K7EP65;K7EKS7;K7ELC4;K7EMH1;K7EJT5	K7ERI7;P35268;K7EP65;K7EKS7;K7ELC4;K7EMH1;K7EJT5	60S ribosomal protein L22	Axon guidance;Cap-dependent Translation Initiation;Developmental Biology;Disease;Eukaryotic Translation Elongation;Eukaryotic Translation Initiation;Eukaryotic Translation Termination;Formation of a pool of free 40S subunits;GTP hydrolysis and joining of the 60S ribosomal subunit;Infectious disease;Influenza Infection;Influenza Life Cycle;Influenza Viral RNA Transcription and Replication;L13a-med…	4	4	4	42.1	42.1	42.1	11.168	21.882	65
PTGES3	0.660121	1.86248		Q15185-4;Q15185;A0A087WYT3;B4DDC6;Q15185-3;Q15185-2	Q15185-4;Q15185;A0A087WYT3;B4DDC6;Q15185-3;Q15185-2	Prostaglandin E synthase 3	Arachidonic acid metabolism;Aryl hydrocarbon receptor signalling;Attenuation phase;Biological oxidations;Cellular response to heat stress;Cellular responses to external stimuli;Cellular responses to stress;ESR-mediated signaling;Estrogen-dependent gene expression;Fatty acid metabolism;HSF1 activation;HSF1-dependent transactivation;HSP90 chaperone cycle for steroid hormone receptors (SHR);Metaboli…	8	8	8	59	59	59	16.476	59.529	63
SLC25A6;SLC25A4	0.654144	0.256085		P12236;P12235;V9GYG0	P12236;P12235;V9GYG0	ADP/ATP translocase 3;ADP/ATP translocase 3, N-terminally processed;ADP/ATP translocase 1	Disease;HIV Infection;Host Interactions of HIV factors;Host Interactions with Influenza Factors;Infectious disease;Influenza Infection;Influenza Virus Induced Apoptosis;Interactions of Vpr with host cellular proteins;Mitochondrial protein import;Protein localization;SLC-mediated transmembrane transport;Transport of nucleosides and free purine and pyrimidine bases across the plasma membrane;Transp…	10	4	4	34.2	15.8	15.8	32.866	8.659	26
NFXL1	0.653702	0.799576		Q6ZNB6-2;Q6ZNB6	Q6ZNB6-2;Q6ZNB6	NF-X1-type zinc finger protein NFXL1		3	3	3	8.5	8.5	8.5	80.507	13.978	7
MRPL13	0.652281	0.512862		Q9BYD1;H0YAX3;E5RFI2;E5RJI7	Q9BYD1;H0YAX3;E5RFI2;E5RJI7	39S ribosomal protein L13, mitochondrial	Metabolism of proteins;Mitochondrial translation;Mitochondrial translation elongation;Mitochondrial translation initiation;Mitochondrial translation termination;Translation	2	2	2	11.2	11.2	11.2	20.692	3.3584	9
DARS2	0.652126	0.477555		A0A3B3ITS3;A0A3B3ISK7;Q6PI48;A0A3B3ITK9;A0A3B3IS54;A0A3B3IS01;A0A3B3IT01	A0A3B3ITS3;A0A3B3ISK7;Q6PI48;A0A3B3ITK9;A0A3B3IS54;A0A3B3IS01;A0A3B3IT01	Aspartate--tRNA ligase, mitochondrial	Metabolism of proteins;Mitochondrial tRNA aminoacylation;Translation;tRNA Aminoacylation	4	4	4	12.2	12.2	12.2	55.527	12.443	20
MRPL20	0.651968	0.643993		Q9BYC9;I3L2X1;Q9BYC9-2	Q9BYC9;I3L2X1;Q9BYC9-2	39S ribosomal protein L20, mitochondrial	Metabolism of proteins;Mitochondrial translation;Mitochondrial translation elongation;Mitochondrial translation initiation;Mitochondrial translation termination;Translation	2	2	2	14.8	14.8	14.8	17.442	3.3183	10
RPL5	0.650535	0.338608		A0A2R8Y6J3;P46777;Q5T7N0;A0A2R8Y4A2	A0A2R8Y6J3;P46777	60S ribosomal protein L5	Axon guidance;Cap-dependent Translation Initiation;Developmental Biology;Disease;Eukaryotic Translation Elongation;Eukaryotic Translation Initiation;Eukaryotic Translation Termination;Formation of a pool of free 40S subunits;GTP hydrolysis and joining of the 60S ribosomal subunit;Infectious disease;Influenza Infection;Influenza Life Cycle;Influenza Viral RNA Transcription and Replication;L13a-med…	14	14	14	51.7	51.7	51.7	27.045	148.76	160
ZBTB11	0.647024	0.715101		O95625	O95625	Zinc finger and BTB domain-containing protein 11		4	4	4	4.2	4.2	4.2	119.38	9.9464	10
ARL2;ARL2-SNX15	0.642516	0.486973		P36404;V9GYD0;P36404-2	P36404;V9GYD0;P36404-2	ADP-ribosylation factor-like protein 2	Metabolism of proteins;Post-chaperonin tubulin folding pathway;Protein folding;SLC-mediated transmembrane transport;Transport of nucleosides and free purine and pyrimidine bases across the plasma membrane;Transport of small molecules;Transport of vitamins, nucleosides, and related molecules	4	4	4	23.9	23.9	23.9	20.878	7.3399	23
VPRBP	0.642124	0.586233		Q9Y4B6;Q9Y4B6-2;Q9Y4B6-3	Q9Y4B6;Q9Y4B6-2;Q9Y4B6-3	Protein VPRBP	Adaptive Immune System;Antigen processing: Ubiquitination & Proteasome degradation;Class I MHC mediated antigen processing & presentation;Immune System	6	6	6	5.6	5.6	5.6	169.01	12.756	24
KPNA6	0.64128	1.61554		O60684;S4R3E5;Q5TFJ7	O60684;S4R3E5;Q5TFJ7	Importin subunit alpha-7		3	2	2	6.5	4.5	4.5	60.029	4.97	15
AK4	0.641141	0.920947		D3DQ64;P27144	D3DQ64;P27144	Adenylate kinase 4, mitochondrial	Interconversion of nucleotide di- and triphosphates;Metabolism;Metabolism of nucleotides	3	3	3	20.5	20.5	20.5	19.78	6.0363	21
NCBP2	0.635134	1.81143		P52298-3;P52298;C9JQX9;B3KSB0;P52298-2;F8WE41	P52298-3;P52298;C9JQX9;B3KSB0;P52298-2	Nuclear cap-binding protein subunit 2	Abortive elongation of HIV-1 transcript in the absence of Tat;Axon guidance;Developmental Biology;Disease;Diseases of signal transduction;FGFR2 alternative splicing;FGFR2 mutant receptor activation;Formation of HIV elongation complex in the absence of HIV Tat;Formation of HIV-1 elongation complex containing HIV-1 Tat;Formation of RNA Pol II elongation complex;Formation of the Early Elongation Com…	3	3	3	29.1	29.1	29.1	11.932	7.8142	20
WBSCR22	0.633699	0.689579		O43709;O43709-3;H7C0G4;H7C170	O43709;O43709-3;H7C0G4;H7C170	Probable 18S rRNA (guanine-N(7))-methyltransferase	Major pathway of rRNA processing in the nucleolus and cytosol;Metabolism of RNA;rRNA modification in the nucleus and cytosol;rRNA processing;rRNA processing in the nucleus and cytosol	2	2	2	9.6	9.6	9.6	31.88	3.8916	4
GTF3C4	0.628609	0.699327		Q9UKN8	Q9UKN8	General transcription factor 3C polypeptide 4	Gene expression (Transcription);RNA Polymerase III Abortive And Retractive Initiation;RNA Polymerase III Transcription;RNA Polymerase III Transcription Initiation;RNA Polymerase III Transcription Initiation From Type 1 Promoter;RNA Polymerase III Transcription Initiation From Type 2 Promoter	3	3	3	4	4	4	91.981	5.0214	6
NUMB	0.628573	0.802606		P49757-4;P49757-2;P49757-3;P49757;G3V3Z8;P49757-9;P49757-8;P49757-7;P49757-6;P49757-5;G3V4S6;G3V433;G3V3R1	P49757-4;P49757-2;P49757-3;P49757;G3V3Z8;P49757-9;P49757-8;P49757-7;P49757-6;P49757-5	Protein numb homolog	Activated NOTCH1 Transmits Signal to the Nucleus;Axon guidance;Degradation of GLI1 by the proteasome;Developmental Biology;Hedgehog 'off' state;Hedgehog 'on' state;L1CAM interactions;Recycling pathway of L1;Signal Transduction;Signaling by Hedgehog;Signaling by NOTCH;Signaling by NOTCH1	3	3	3	6.1	6.1	6.1	64.526	5.5122	12
PFKL	0.627433	1.03722		P17858;P17858-2	P17858;P17858-2	ATP-dependent 6-phosphofructokinase, liver type	Glucose metabolism;Glycolysis;Immune System;Innate Immune System;Metabolism;Metabolism of carbohydrates;Neutrophil degranulation	9	5	5	13.1	7.2	7.2	85.018	9.3381	22
AMPD2	0.625451	0.266603		H0Y360;Q01433-5;Q01433-2;Q01433;Q01433-3;Q01433-4;E9PIJ1;E9PJF6;H0YCL9;H0YF16	H0Y360;Q01433-5;Q01433-2;Q01433;Q01433-3;Q01433-4	AMP deaminase 2	Metabolism;Metabolism of nucleotides;Nucleotide salvage;Purine salvage	7	7	7	7.5	7.5	7.5	98.401	9.3755	26
DDB2	0.618565	0.424232		Q92466-4;Q92466;Q92466-2;A0A087WTQ7;A0A087WV56;A0A087WW71;A0A087X0X5;Q92466-3;Q92466-5	Q92466-4;Q92466;Q92466-2	DNA damage-binding protein 2	Deubiquitination;DNA Damage Recognition in GG-NER;DNA Repair;Dual Incision in GG-NER;Formation of Incision Complex in GG-NER;Gene expression (Transcription);Generic Transcription Pathway;Global Genome Nucleotide Excision Repair (GG-NER);Metabolism of proteins;Neddylation;Nucleotide Excision Repair;Post-translational protein modification;RNA Polymerase II Transcription;TP53 Regulates Transcription…	3	3	3	7.4	7.4	7.4	40.771	5.4267	34
NSF	0.617051	0.605911		I3L0N3;P46459;P46459-2;I3L2G1;I3L0L3;K7EQD6;I3L338;I3L4Q9	I3L0N3;P46459;P46459-2	Vesicle-fusing ATPase	Asparagine N-linked glycosylation;COPI-dependent Golgi-to-ER retrograde traffic;COPII-mediated vesicle transport;COPI-mediated anterograde transport;ER to Golgi Anterograde Transport;Glutamate binding, activation of AMPA receptors and synaptic plasticity;Golgi-to-ER retrograde transport;Intra-Golgi and retrograde Golgi-to-ER traffic;Intra-Golgi traffic;Membrane Trafficking;Metabolism of proteins;…	11	11	11	17.1	17.1	17.1	82.091	15.311	28
LPP	0.616046	0.39526		Q93052;C9JUT4;A0A087WZF1;C9JIY7;C9JT42;C9J3U9;C9J1K7;C9J5C8;C9J4E3;C9JE51;C9J2R5;C9JXK9	Q93052;C9JUT4;A0A087WZF1;C9JIY7;C9JT42;C9J3U9;C9J1K7;C9J5C8;C9J4E3	Lipoma-preferred partner		8	8	8	19.8	19.8	19.8	65.746	13.446	30
G3BP2	0.613651	0.731495		Q9UN86-2;Q9UN86;D6RGJ4;D6RAC7;D6RB17	Q9UN86-2;Q9UN86	Ras GTPase-activating protein-binding protein 2		9	7	7	24.3	21.4	21.4	50.817	24.742	35
SKIV2L2	0.609477	0.446469		P42285;H0Y8U3	P42285	Superkiller viralicidic activity 2-like 2	Major pathway of rRNA processing in the nucleolus and cytosol;Metabolism of RNA;mRNA Splicing;mRNA Splicing - Major Pathway;Processing of Capped Intron-Containing Pre-mRNA;rRNA processing;rRNA processing in the nucleus and cytosol	8	8	8	10.7	10.7	10.7	117.8	63.266	23
EMD	0.608639	1.3159		P50402;Q5HY57	P50402;Q5HY57	Emerin	Cell Cycle;Cell Cycle, Mitotic;Depolymerisation of the Nuclear Lamina;Initiation of Nuclear Envelope Reformation;Insertion of tail-anchored proteins into the endoplasmic reticulum membrane;M Phase;Mitotic Anaphase;Mitotic Metaphase and Anaphase;Mitotic Prophase;Nuclear Envelope Breakdown;Nuclear Envelope Reassembly;Protein localization	9	9	9	42.1	42.1	42.1	28.994	23.207	52
RPS17	0.606855	0.559523		H3BNC9;P08708;H0YN88;A0A075B716;H0YN73;A0A0J9YYC4	H3BNC9;P08708;H0YN88;A0A075B716	40S ribosomal protein S17	Activation of the mRNA upon binding of the cap-binding complex and eIFs, and subsequent binding to 43S;Axon guidance;Cap-dependent Translation Initiation;Developmental Biology;Disease;Eukaryotic Translation Elongation;Eukaryotic Translation Initiation;Eukaryotic Translation Termination;Formation of a pool of free 40S subunits;Formation of the ternary complex, and subsequently, the 43S complex;GTP…	7	7	7	13	13	13	64.532	323.31	145
ARF4	0.604219	0.141205		P18085;C9JPM4;C9JAK5;U3KQF2	P18085;C9JPM4;C9JAK5	ADP-ribosylation factor 4	Asparagine N-linked glycosylation;Cargo trafficking to the periciliary membrane;Cilium Assembly;COPI-dependent Golgi-to-ER retrograde traffic;COPI-mediated anterograde transport;ER to Golgi Anterograde Transport;Golgi-to-ER retrograde transport;Intra-Golgi and retrograde Golgi-to-ER traffic;Membrane Trafficking;Metabolism of proteins;Organelle biogenesis and maintenance;Post-translational protein…	6	3	3	42.8	15	15	20.511	6.9334	9
GNPNAT1	0.601981	0.409965		Q96EK6;G3V4W4;G3V5E4	Q96EK6;G3V4W4;G3V5E4	Glucosamine 6-phosphate N-acetyltransferase	Asparagine N-linked glycosylation;Biosynthesis of the N-glycan precursor (dolichol lipid-linked oligosaccharide, LLO) and transfer to a nascent protein;Metabolism of proteins;Post-translational protein modification;Synthesis of substrates in N-glycan biosythesis;Synthesis of UDP-N-acetyl-glucosamine	2	2	2	15.8	15.8	15.8	20.749	55.605	15
IQGAP3	0.595446	1.96559		F2Z2E2;Q86VI3	F2Z2E2;Q86VI3	Ras GTPase-activating-like protein IQGAP3	RHO GTPase Effectors;RHO GTPases activate IQGAPs;Signal Transduction;Signaling by Rho GTPases	7	5	5	4.6	3.5	3.5	179.48	6.2567	15
U2AF1	0.593102	1.04628		P0DN76;Q01081;Q01081-2;Q01081-4;K7EJH3;A0A1B0GW87;K7EJM7;M0QYK5;M0R2N4;Q01081-3;Q8WU68-3;Q8WU68-2;Q8WU68	P0DN76;Q01081;Q01081-2;Q01081-4	Splicing factor U2AF 35 kDa subunit	Gene expression (Transcription);Metabolism of RNA;mRNA 3'-end processing;mRNA Splicing;mRNA Splicing - Major Pathway;Processing of Capped Intron-Containing Pre-mRNA;RNA Polymerase II Transcription;RNA Polymerase II Transcription Termination;Transport of Mature mRNA derived from an Intron-Containing Transcript;Transport of Mature Transcript to Cytoplasm	6	6	6	25.8	25.8	25.8	27.872	48.049	57
RAD50	0.592293	0.385775		Q92878;Q92878-2;E7ESD9;E7EN38;A0A1W2PQ90;Q92878-3;E9PM98;H7C0V2	Q92878;Q92878-2;E7ESD9;E7EN38;A0A1W2PQ90;Q92878-3	DNA repair protein RAD50	Cell Cycle;Cell Cycle Checkpoints;Cellular responses to external stimuli;Cellular responses to stress;Cellular Senescence;DNA Damage/Telomere Stress Induced Senescence;DNA Double Strand Break Response;DNA Double-Strand Break Repair;DNA Repair;G2/M Checkpoints;G2/M DNA damage checkpoint;Gene expression (Transcription);Generic Transcription Pathway;HDR through Homologous Recombination (HRR);HDR thr…	4	4	4	3.1	3.1	3.1	153.89	5.5087	7
TXNDC9	0.586426	0.167456		O14530-2;O14530;B8ZZX4;F8WBV5;G3XAJ4;F8WCJ3	O14530-2;O14530;B8ZZX4	Thioredoxin domain-containing protein 9		3	3	3	14.4	14.4	14.4	22.199	5.3424	11
POLD1	0.586042	1.27565		M0R2B7;P28340;M0QXE6;M0QXQ2;M0QZR8;A0A2R8Y7K6;M0R3H8;A0A2R8Y705;M0QZB4;M0R2I8	M0R2B7;P28340;M0QXE6;M0QXQ2;M0QZR8	DNA polymerase;DNA polymerase delta catalytic subunit	Base Excision Repair;Cell Cycle;Cell Cycle, Mitotic;Chromosome Maintenance;Cytosolic iron-sulfur cluster assembly;DNA Damage Bypass;DNA Double-Strand Break Repair;DNA Repair;DNA Replication;DNA strand elongation;Dual Incision in GG-NER;Dual incision in TC-NER;Extension of Telomeres;Gap-filling DNA repair synthesis and ligation in GG-NER;Gap-filling DNA repair synthesis and ligation in TC-NER;Glob…	8	8	8	6.8	6.8	6.8	126.39	10.627	28
H1F0	0.584888	0.679952		P07305;P07305-2	P07305;P07305-2	Histone H1.0;Histone H1.0, N-terminally processed	Apoptosis;Apoptosis induced DNA fragmentation;Apoptotic execution phase;Cellular responses to external stimuli;Cellular responses to stress;Cellular Senescence;DNA Damage/Telomere Stress Induced Senescence;Formation of Senescence-Associated Heterochromatin Foci (SAHF);Programmed Cell Death	6	6	6	27.8	27.8	27.8	20.863	20.211	107
RUVBL2	0.584675	1.94709		Q9Y230;Q9Y230-2;M0R0Y3;X6R2L4;M0QXI6;M0R0Z0;A0A1W2PS48	Q9Y230;Q9Y230-2;M0R0Y3	RuvB-like 2	Cell Cycle;Chromatin modifying enzymes;Chromatin organization;Chromosome Maintenance;Extension of Telomeres;HATs acetylate histones;Telomere Extension By Telomerase;Telomere Maintenance	14	14	14	36.5	36.5	36.5	51.156	34.568	91
ACAT2	0.582601	0.383113		Q9BWD1;Q9BWD1-2	Q9BWD1;Q9BWD1-2	Acetyl-CoA acetyltransferase, cytosolic	Cholesterol biosynthesis;Metabolism;Metabolism of lipids;Metabolism of steroids	6	6	6	25.7	25.7	25.7	41.35	51.775	25
USP36	0.572872	0.569745		Q9P275;A0A075B784;E9PEW0;K7ERC1;K7ELT3;K7EQS0;K7EPT1;K7ELR5;K7EMM6;Q8IXW9	Q9P275;A0A075B784;E9PEW0	Ubiquitin carboxyl-terminal hydrolase 36;Ubiquitin carboxyl-terminal hydrolase		4	4	4	4.1	4.1	4.1	122.91	6.3481	7
ILK	0.572154	1.46282		A0A0A0MTH3;Q13418;Q13418-3;Q13418-2;A0A087WWY6	A0A0A0MTH3;Q13418;Q13418-3;Q13418-2	Integrin-linked protein kinase	Cell junction organization;Cell-Cell communication;Cell-extracellular matrix interactions;Localization of the PINCH-ILK-PARVIN complex to focal adhesions	11	11	11	23.4	23.4	23.4	54.611	23.975	80
PMM2	0.569766	1.15846		H3BV55;O15305;H3BRM0;H3BPH4;H3BR08;H3BM92;H3BV34;H3BT06;H3BNY9;O15305-2	H3BV55;O15305;H3BRM0	Phosphomannomutase;Phosphomannomutase 2	Asparagine N-linked glycosylation;Biosynthesis of the N-glycan precursor (dolichol lipid-linked oligosaccharide, LLO) and transfer to a nascent protein;Defective PMM2 causes PMM2-CDG (CDG-1a);Disease;Diseases associated with glycosylation precursor biosynthesis;Diseases of glycosylation;Metabolism of proteins;Post-translational protein modification;Synthesis of GDP-mannose;Synthesis of substrates…	5	5	5	22.8	22.8	22.8	25.256	5.7735	14
TMED10	0.563153	0.311494		P49755;G3V2K7	P49755;G3V2K7	Transmembrane emp24 domain-containing protein 10	Asparagine N-linked glycosylation;Cargo concentration in the ER;COPI-dependent Golgi-to-ER retrograde traffic;COPII-mediated vesicle transport;COPI-mediated anterograde transport;ER to Golgi Anterograde Transport;Golgi-to-ER retrograde transport;Intra-Golgi and retrograde Golgi-to-ER traffic;Membrane Trafficking;Metabolism of proteins;Post-translational protein modification;Transport to the Golgi…	3	3	3	14.6	14.6	14.6	24.976	5.8416	24
NUP93	0.561104	0.925226		Q8N1F7;H3BVG0;Q8N1F7-2;H3BRI8;H3BM93;H3BMX0;H3BNN5;H3BV11;H3BRD9;H3BP95;H3BPA9;H3BV15;H3BVE2;H3BNG7	Q8N1F7;H3BVG0;Q8N1F7-2	Nuclear pore complex protein Nup93	Antiviral mechanism by IFN-stimulated genes;Cell Cycle;Cell Cycle, Mitotic;Cellular response to heat stress;Cellular responses to external stimuli;Cellular responses to stress;Cytokine Signaling in Immune system;Defective TPR may confer susceptibility towards thyroid papillary carcinoma (TPC);Disease;Disorders of transmembrane transporters;Export of Viral Ribonucleoproteins from Nucleus;Gene expr…	14	14	14	19.3	19.3	19.3	93.487	24.74	43
UQCRB	0.560459	0.657801		P14927;B7Z2R2;P14927-2;E5RHG9	P14927;B7Z2R2;P14927-2	Cytochrome b-c1 complex subunit 7	Metabolism;Respiratory electron transport;Respiratory electron transport, ATP synthesis by chemiosmotic coupling, and heat production by uncoupling proteins.;The citric acid (TCA) cycle and respiratory electron transport	3	3	3	34.2	34.2	34.2	13.53	7.6965	9
IDH1	0.557824	0.28402		O75874;C9J4N6;C9JLU6;C9JJE5;P48735-2;P48735	O75874;C9J4N6	Isocitrate dehydrogenase [NADP] cytoplasmic	Abnormal conversion of 2-oxoglutarate to 2-hydroxyglutarate;Citric acid cycle (TCA cycle);Disease;Diseases of metabolism;Immune System;Innate Immune System;Metabolism;Metabolism of cofactors;Metabolism of vitamins and cofactors;Mitochondrial biogenesis;NADPH regeneration;Neutrophil degranulation;Organelle biogenesis and maintenance;Peroxisomal protein import;Protein localization;Pyruvate metaboli…	8	8	8	22.5	22.5	22.5	46.659	24.112	64
PLEKHA5	0.556307	0.335782		A0JP02;B4DJX4;Q9HAU0-3;Q9HAU0-5;Q9HAU0-8;Q9HAU0;Q9HAU0-2;Q9HAU0-4;Q9HAU0-6	A0JP02;B4DJX4;Q9HAU0-3;Q9HAU0-5;Q9HAU0-8;Q9HAU0;Q9HAU0-2;Q9HAU0-4;Q9HAU0-6	Pleckstrin homology domain-containing family A member 5	Metabolism;Metabolism of lipids;Phospholipid metabolism;PI Metabolism;Synthesis of PIPs at the plasma membrane	2	2	2	2.5	2.5	2.5	99.692	3.3042	8
PSMC1	0.554853	1.60129		P62191;P62191-2;G3V4X1	P62191;P62191-2	26S protease regulatory subunit 4	ABC transporter disorders;ABC-family proteins mediated transport;Activation of APC/C and APC/C:Cdc20 mediated degradation of mitotic proteins;Activation of NF-kappaB in B cells;Adaptive Immune System;Antigen processing: Ubiquitination & Proteasome degradation;Antigen processing-Cross presentation;APC/C:Cdc20 mediated degradation of mitotic proteins;APC/C:Cdc20 mediated degradation of Securin;APC/…	15	15	15	43.9	43.9	43.9	49.184	118.04	99
SLC25A1	0.546269	1.08284		P53007;B4DP62	P53007;B4DP62	Tricarboxylate transport protein, mitochondrial	Fatty acid metabolism;Fatty acyl-CoA biosynthesis;Gluconeogenesis;Glucose metabolism;Metabolism;Metabolism of carbohydrates;Metabolism of lipids	6	6	6	20.3	20.3	20.3	34.012	9.1031	25
RBM15	0.545979	0.576358		A0A087WWP4;Q96T37-4;Q96T37-2;Q96T37-3;Q96T37	A0A087WWP4;Q96T37-4;Q96T37-2;Q96T37-3;Q96T37	Putative RNA-binding protein 15		3	3	3	4.3	4.3	4.3	102.13	8.2108	6
MCM7	0.541183	2.04364		P33993;P33993-3;P33993-2;C9J8M6	P33993;P33993-3	DNA replication licensing factor MCM7	Activation of ATR in response to replication stress;Activation of the pre-replicative complex;Assembly of the pre-replicative complex;Cell Cycle;Cell Cycle Checkpoints;Cell Cycle, Mitotic;DNA Replication;DNA Replication Pre-Initiation;DNA strand elongation;G1/S Transition;G2/M Checkpoints;Mitotic G1-G1/S phases;Orc1 removal from chromatin;S Phase;Switching of origins to a post-replicative state;S…	29	29	29	43.7	43.7	43.7	81.307	106.81	240
SMAD2;SMAD3;SMAD9	0.540775	0.38616		B7Z5N5;Q15796-2;Q15796;H0YMP2;H0YL71;H3BP09;H3BVD1;K7EJX0;P84022-3;P84022-2;P84022;O15198-2;O15198	B7Z5N5;Q15796-2;Q15796;H0YMP2;H0YL71;H3BP09;H3BVD1;K7EJX0;P84022-3;P84022-2;P84022;O15198-2;O15198	Mothers against decapentaplegic homolog;Mothers against decapentaplegic homolog 2;Mothers against decapentaplegic homolog 3;Mothers against decapentaplegic homolog 9	Cytokine Signaling in Immune system;Deubiquitination;Developmental Biology;Disease;Diseases of signal transduction;Downregulation of SMAD2/3:SMAD4 transcriptional activity;Downregulation of TGF-beta receptor signaling;FOXO-mediated transcription;FOXO-mediated transcription of cell cycle genes;FOXO-mediated transcription of oxidative stress, metabolic and neuronal genes;Gene expression (Transcript…	2	2	2	8.8	8.8	8.8	48.669	18.927	4
CYR61	0.540314	0.997822		O00622	O00622	Protein CYR61	Metabolism of proteins;Post-translational protein modification;Post-translational protein phosphorylation;Regulation of Insulin-like Growth Factor (IGF) transport and uptake by Insulin-like Growth Factor Binding Proteins (IGFBPs)	2	2	2	6	6	6	42.026	4.9193	14
CRYAB	0.539045	0.190832		E9PR44;P02511;E9PJL7;E9PNH7;A0A024R3B9;E9PRA8;E9PS12;E9PRS4;H0YCW8	E9PR44;P02511;E9PJL7;E9PNH7;A0A024R3B9;E9PRA8	Alpha-crystallin B chain	Cellular response to heat stress;Cellular responses to external stimuli;Cellular responses to stress;HSF1-dependent transactivation	7	7	7	39.1	39.1	39.1	20.03	13.332	35
ARPC1B	0.5369	1.73291		A0A1W2PNV4;C9JEY1;C9K057;C9J4Z7;F8VXW2;C9JQM8;C9JFG9;C9J6C8;C9JBJ7;E9PF58;Q92747-2;C9JTT6	A0A1W2PNV4;C9JEY1;C9K057;C9J4Z7;F8VXW2;C9JQM8;C9JFG9;C9J6C8			8	8	0	12.1	12.1	0	75.872	60.343	54
CSTF1	0.533235	1.24531		Q05048;A0A0A0MSZ9;A3KFI9	Q05048;A0A0A0MSZ9	Cleavage stimulation factor subunit 1	Gene expression (Transcription);Metabolism of RNA;mRNA 3'-end processing;mRNA Splicing;mRNA Splicing - Major Pathway;Processing of Capped Intron-Containing Pre-mRNA;Processing of Capped Intronless Pre-mRNA;Processing of Intronless Pre-mRNAs;RNA Polymerase II Transcription;RNA Polymerase II Transcription Termination	10	10	10	31.3	31.3	31.3	48.357	42.777	71
ZC3H15	0.532894	0.439531		Q8WU90;F8WB26;H7C466;F8WF67;Q8WU90-2	Q8WU90;F8WB26	Zinc finger CCCH domain-containing protein 15		6	6	6	16.2	16.2	16.2	48.602	14.422	23
HIBCH	0.530965	0.814027		B9A058;Q6NVY1;H7C126;F8W8A6;H7C1A5;Q6NVY1-2	B9A058;Q6NVY1;H7C126;F8W8A6	3-hydroxyisobutyryl-CoA hydrolase, mitochondrial	Branched-chain amino acid catabolism;Metabolism;Metabolism of amino acids and derivatives	4	4	4	27.6	27.6	27.6	18.618	9.0185	16
KARS	0.527252	1.22489		Q15046;Q15046-2;H3BVA8;J3KRL2;H3BPV7	Q15046;Q15046-2	Lysine--tRNA ligase	Cytosolic tRNA aminoacylation;Metabolism;Metabolism of amino acids and derivatives;Metabolism of proteins;Mitochondrial tRNA aminoacylation;Selenoamino acid metabolism;Translation;tRNA Aminoacylation	24	24	24	43.2	43.2	43.2	68.047	131.59	196
POP4	0.526002	0.682601		O95707;K7ERD7;K7EQV2;K7ESH8;K7EK50;A0A0A0MQS4	O95707;K7ERD7;K7EQV2	Ribonuclease P protein subunit p29	Metabolism of RNA;tRNA processing;tRNA processing in the nucleus	4	4	4	18.6	18.6	18.6	25.424	4.424	13
SSR3	0.525359	0.160779		C9JA28;Q9UNL2;Q9UNL2-2;C9J365	C9JA28;Q9UNL2;Q9UNL2-2;C9J365	Translocon-associated protein subunit gamma	Metabolism of proteins;SRP-dependent cotranslational protein targeting to membrane;Translation	3	3	3	13.2	13.2	13.2	20.161	6.585	7
SFXN3	0.521355	0.921491		A0A0A0MS41;A0A1P0AYU5;Q9BWM7;S4R3N9	A0A0A0MS41;A0A1P0AYU5;Q9BWM7;S4R3N9	Sideroflexin;Sideroflexin-3		10	10	10	39.9	39.9	39.9	35.503	21.991	71
RCN2	0.519181	0.78823		Q14257;Q14257-2;H0YL43;A8MXP8	Q14257;Q14257-2;H0YL43	Reticulocalbin-2		14	14	14	48.6	48.6	48.6	36.876	323.31	98
G3BP1	0.5177	1.06551		Q13283;E5RIZ6;E5RH00;D6R9X5;D6R9A4;D6RBM9;D6REX8;D6RBR0;E5RI46;E5RIF8;D6RE13;D6RBW8;E5RH42;E5RJU8;Q13283-2	Q13283	Ras GTPase-activating protein-binding protein 1		9	9	7	23.2	23.2	20.4	52.164	182.26	63
EIF3D	0.514692	0.926716		O15371-2;O15371-3;O15371;B0QYA5;B0QYA6;B0QYA4;B0QYA8;A0A0D9SGB5	O15371-2;O15371-3;O15371	Eukaryotic translation initiation factor 3 subunit D	Activation of the mRNA upon binding of the cap-binding complex and eIFs, and subsequent binding to 43S;Cap-dependent Translation Initiation;Eukaryotic Translation Initiation;Formation of a pool of free 40S subunits;Formation of the ternary complex, and subsequently, the 43S complex;GTP hydrolysis and joining of the 60S ribosomal subunit;L13a-mediated translational silencing of Ceruloplasmin expre…	15	15	15	40.7	40.7	40.7	58.14	143.29	133
DHX16	0.51458	0.703998		A0A140T947;O60231;A0A140T9T4;Q5SQH5;A0A140T8Y5	A0A140T947;O60231	Putative pre-mRNA-splicing factor ATP-dependent RNA helicase DHX16	Metabolism of RNA;mRNA Splicing;mRNA Splicing - Major Pathway;Processing of Capped Intron-Containing Pre-mRNA	5	4	4	7.9	6.6	6.6	76.932	5.75	19
SF3A2	0.512444	0.782633		Q15428;K7EMT0	Q15428;K7EMT0	Splicing factor 3A subunit 2	Metabolism of RNA;mRNA Splicing;mRNA Splicing - Major Pathway;Processing of Capped Intron-Containing Pre-mRNA	5	5	5	12.7	12.7	12.7	49.255	9.3363	36
PDLIM5	0.511621	2.17824		Q96HC4;Q96HC4-7;Q96HC4-4;Q96HC4-6;H0Y8Y3;A0A0A0MSP3;A0A0D9SFR4;H0YBI4;Q96HC4-3;Q96HC4-2;H0Y929	Q96HC4;Q96HC4-7;Q96HC4-4;Q96HC4-6;H0Y8Y3	PDZ and LIM domain protein 5	Neurexins and neuroligins;Neuronal System;Protein-protein interactions at synapses	7	7	7	16.1	16.1	16.1	63.944	53.343	38
NUP37	0.505212	0.351579		F8VTY2;Q8NFH4	F8VTY2;Q8NFH4	Nucleoporin Nup37	Amplification of signal from unattached kinetochores via a MAD2 inhibitory signal;Amplification of signal from the kinetochores;Antiviral mechanism by IFN-stimulated genes;Cell Cycle;Cell Cycle Checkpoints;Cell Cycle, Mitotic;Cellular response to heat stress;Cellular responses to external stimuli;Cellular responses to stress;Cytokine Signaling in Immune system;Defective TPR may confer susceptibil…	3	3	3	17.8	17.8	17.8	23.266	6.0212	9
TUBB3	0.502883	0.870433		Q13509;A0A0B4J269;Q13509-2;G3V2A3;G3V5W4;G3V2R8;G3V3R4;G3V2N6;G3V3J6;G3V3W7	Q13509;A0A0B4J269;Q13509-2	Tubulin beta-3 chain	Activation of AMPK downstream of NMDARs;Activation of NMDA receptors and postsynaptic events;Adaptive Immune System;Asparagine N-linked glycosylation;Assembly and cell surface presentation of NMDA receptors;Axon guidance;Carboxyterminal post-translational modifications of tubulin;Cell Cycle;Cell Cycle, Mitotic;Cellular responses to external stimuli;Cellular responses to stress;Chaperonin-mediated…	19	8	6	51.1	27.6	22.9	50.432	166.43	71
HGS	0.499666	1.10111		O14964;O14964-2;I3L1P5;I3L1E3;I3L165	O14964;O14964-2	Hepatocyte growth factor-regulated tyrosine kinase substrate	Cargo recognition for clathrin-mediated endocytosis;Clathrin-mediated endocytosis;Deubiquitination;Disease;EGFR downregulation;Endosomal Sorting Complex Required For Transport (ESCRT);Infectious disease;InlB-mediated entry of Listeria monocytogenes into host cell;Listeria monocytogenes entry into host cells;Lysosome Vesicle Biogenesis;Membrane Trafficking;Metabolism of proteins;Negative regulatio…	7	7	7	8.2	8.2	8.2	86.191	15.368	44
NCAPG	0.498436	0.412762		Q9BPX3;D6RA93	Q9BPX3	Condensin complex subunit 3	Cell Cycle;Cell Cycle, Mitotic;Condensation of Prometaphase Chromosomes;M Phase;Mitotic Prometaphase	5	5	5	6.9	6.9	6.9	114.33	18.464	17
IQGAP1	0.494933	1.0421		P46940;H0YLE8;A0A0J9YXZ5;A0A087WWP1;E9PDT6	P46940;H0YLE8;A0A0J9YXZ5	Ras GTPase-activating-like protein IQGAP1	Cell-Cell communication;Cytokine Signaling in Immune system;Disease;Diseases of signal transduction;FLT3 Signaling;Glucagon-like Peptide-1 (GLP1) regulates insulin secretion;Immune System;Innate Immune System;Integration of energy metabolism;MAP2K and MAPK activation;MAPK family signaling cascades;MAPK1/MAPK3 signaling;Metabolism;Nephrin family interactions;Neutrophil degranulation;Oncogenic MAPK…	45	45	42	34.3	34.3	32.9	189.25	265.36	286
FAM98A	0.494383	0.796884		Q8NCA5;Q8NCA5-2;E9PH82	Q8NCA5;Q8NCA5-2;E9PH82	Protein FAM98A		6	6	4	16.2	16.2	9.8	55.4	41.978	71
PRPF8	0.493746	1.01773		Q6P2Q9;I3L0J9;I3L3Z8;I3L1T8	Q6P2Q9	Pre-mRNA-processing-splicing factor 8	Metabolism of RNA;mRNA Splicing;mRNA Splicing - Major Pathway;mRNA Splicing - Minor Pathway;Processing of Capped Intron-Containing Pre-mRNA	35	35	35	20.5	20.5	20.5	273.6	178.08	172
MAGEA4	0.493089	0.508999		P43358;C9JZJ5;C9J9C2;C9JK50;C9JIR1;P43361;P43355;Q3SYA6;Q8TD91-2;A0A0A0MSA3;P43362;A2A368;A8MXT2;Q96M61;O15480	P43358	Melanoma-associated antigen 4		10	10	8	33.8	33.8	26.5	34.899	112.12	113
LRP1	0.489446	0.485382		Q07954	Q07954	Prolow-density lipoprotein receptor-related protein 1;Low-density lipoprotein receptor-related protein 1 85 kDa subunit;Low-density lipoprotein receptor-related protein 1 515 kDa subunit;Low-density lipoprotein receptor-related protein 1 intracellular domain	Binding and Uptake of Ligands by Scavenger Receptors;G alpha (i) signalling events;GPCR downstream signalling;Metabolism;Metabolism of fat-soluble vitamins;Metabolism of vitamins and cofactors;Retinoid metabolism and transport;Scavenging of heme from plasma;Signal Transduction;Signaling by GPCR;Vesicle-mediated transport;Visual phototransduction	3	3	3	0.8	0.8	0.8	504.6	3.8264	4
CTNNB1	0.486209	0.474779		A0A2R8Y804;A0A2R8Y543;A0A2R8Y5Z1;B4DGU4;A0A2R8YCH5;A0A2R8Y7Z0;A0A2R8Y5A3;P35222;A0A2R8Y5C3;A0A2R8Y750;A0A2R8Y6G0;E7EMJ5;A0A2R8Y815	A0A2R8Y804;A0A2R8Y543;A0A2R8Y5Z1;B4DGU4;A0A2R8YCH5;A0A2R8Y7Z0;A0A2R8Y5A3;P35222;A0A2R8Y5C3;A0A2R8Y750	Catenin beta-1	Adherens junctions interactions;Apoptosis;Apoptotic cleavage of cell adhesion proteins;Apoptotic cleavage of cellular proteins;Apoptotic execution phase;Beta-catenin independent WNT signaling;Beta-catenin phosphorylation cascade;Binding of TCF/LEF:CTNNB1 to target gene promoters;Ca2+ pathway;Cell junction organization;Cell-Cell communication;Cell-cell junction organization;Cytosolic sensors of pa…	10	6	6	18.1	12.1	12.1	77.206	13.491	27
DNAJC7	0.484731	0.576042		Q99615-2;Q99615;K7EQ73;K7EJ24;K7EPP7;K7ESP1;K7EIH8	Q99615-2;Q99615	DnaJ homolog subfamily C member 7	Cellular response to heat stress;Cellular responses to external stimuli;Cellular responses to stress;Regulation of HSF1-mediated heat shock response	5	5	5	14.2	14.2	14.2	50.096	9.7728	10
TUBB2B;TUBB2A	0.483515	1.28306		Q9BVA1;Q13885	Q9BVA1;Q13885	Tubulin beta-2B chain;Tubulin beta-2A chain	Activation of AMPK downstream of NMDARs;Activation of NMDA receptors and postsynaptic events;Adaptive Immune System;Asparagine N-linked glycosylation;Assembly and cell surface presentation of NMDA receptors;Axon guidance;Carboxyterminal post-translational modifications of tubulin;Cell Cycle;Cell Cycle, Mitotic;Cellular responses to external stimuli;Cellular responses to stress;Chaperonin-mediated…	20	4	3	55.1	14.2	11.5	49.953	45.687	59
NMT1	0.483035	0.215531		K7EN82;B7Z8J4;P30419-2;P30419	K7EN82;B7Z8J4;P30419-2;P30419	Glycylpeptide N-tetradecanoyltransferase 1	Activation, myristolyation of BID and translocation to mitochondria;Apoptosis;Disease;G alpha (i) signalling events;GPCR downstream signalling;HIV Infection;HIV Life Cycle;Inactivation, recovery and regulation of the phototransduction cascade;Infectious disease;Intrinsic Pathway for Apoptosis;Late Phase of HIV Life Cycle;Programmed Cell Death;Signal Transduction;Signaling by GPCR;The phototransdu…	2	2	2	29.2	29.2	29.2	8.1691	4.2965	17
RELA	0.481595	0.63156		Q2TAM5;A0A087X0W8;Q04206-2;Q04206-3;Q04206;E9PKH5;Q04206-4;E9PI38;E9PQS6;E9PKV4;A0A087WVP0;E9PJR1;E9PRX2;E9PNV4;E9PMD5	Q2TAM5;A0A087X0W8;Q04206-2;Q04206-3;Q04206;E9PKH5;Q04206-4;E9PI38;E9PQS6;E9PKV4;A0A087WVP0	Transcription factor p65	Activation of NF-kappaB in B cells;Adaptive Immune System;CD209 (DC-SIGN) signaling;Cellular responses to external stimuli;Cellular responses to stress;Cellular Senescence;Chromatin modifying enzymes;Chromatin organization;CLEC7A (Dectin-1) signaling;CLEC7A/inflammasome pathway;C-type lectin receptors (CLRs);Cytokine Signaling in Immune system;Cytosolic sensors of pathogen-associated DNA;DDX58/IF…	5	5	5	17	17	17	42.868	9.3026	26
YTHDF1	0.480649	0.208652		Q9BYJ9;Q5JXC6;Q9BYJ9-2	Q9BYJ9	YTH domain-containing family protein 1		6	4	3	16.3	13.1	10.7	60.873	57.975	28
MSH6	0.475897	0.435892		P52701;P52701-2;A0A087WWJ1;P52701-3;P52701-4;C9JH55;C9J8Y8;C9J7Y7;F8WAX8;A0A087WYT6;U3KQ72;F8W7G9	P52701;P52701-2;A0A087WWJ1;P52701-3;P52701-4	DNA mismatch repair protein Msh6	Defective Mismatch Repair Associated With MSH2;Defective Mismatch Repair Associated With MSH6;Disease;Diseases of Mismatch Repair (MMR);DNA Repair;Mismatch Repair;Mismatch repair (MMR) directed by MSH2:MSH6 (MutSalpha)	23	23	23	19.9	19.9	19.9	152.78	73.948	140
POLR2B	0.473615	1.65156		C9J2Y9;P30876;A0A1W2PPT5;C9J4M6	C9J2Y9;P30876;A0A1W2PPT5;C9J4M6	DNA-directed RNA polymerase;DNA-directed RNA polymerase II subunit RPB2	Abortive elongation of HIV-1 transcript in the absence of Tat;Activation of anterior HOX genes in hindbrain development during early embryogenesis;Activation of HOX genes during differentiation;Developmental Biology;Disease;Diseases of signal transduction;DNA Repair;Dual incision in TC-NER;ESR-mediated signaling;Estrogen-dependent gene expression;FGFR2 alternative splicing;FGFR2 mutant receptor a…	20	20	20	20.1	20.1	20.1	133.06	59.033	98
FAHD2A	0.473557	0.326685		Q96GK7;C9JGM0;Q6P2I3	Q96GK7;C9JGM0	Fumarylacetoacetate hydrolase domain-containing protein 2A		3	3	3	14.3	14.3	14.3	34.596	10.261	19
BUD31	0.471928	0.21595		P41223;P41223-2	P41223;P41223-2	Protein BUD31 homolog	Metabolism of RNA;mRNA Splicing;mRNA Splicing - Major Pathway;Processing of Capped Intron-Containing Pre-mRNA	2	2	2	13.2	13.2	13.2	17	3.7921	13
GNL1	0.471504	0.134016		P36915;A0A140T8Y2;P36915-2;A2AB27	P36915;A0A140T8Y2;P36915-2	Guanine nucleotide-binding protein-like 1		7	7	7	13.2	13.2	13.2	68.66	14.763	24
MSH2	0.469978	0.627531		P43246;P43246-2;A0A2R8YFH0;E9PHA6;A0A2R8Y6P0;A0A2R8YG02;A0A2R8Y7S8;C9J809	P43246;P43246-2;A0A2R8YFH0;E9PHA6;A0A2R8Y6P0;A0A2R8YG02;A0A2R8Y7S8	DNA mismatch repair protein Msh2	Defective Mismatch Repair Associated With MSH2;Defective Mismatch Repair Associated With MSH3;Defective Mismatch Repair Associated With MSH6;Disease;Diseases of Mismatch Repair (MMR);DNA Repair;Gene expression (Transcription);Generic Transcription Pathway;Mismatch Repair;Mismatch repair (MMR) directed by MSH2:MSH3 (MutSbeta);Mismatch repair (MMR) directed by MSH2:MSH6 (MutSalpha);RNA Polymerase I…	9	9	9	10.3	10.3	10.3	104.74	16.845	55
PCK2	0.469156	1.20636		Q16822;Q16822-3;H0YML5;H0YM31;A0A0A0MS74;Q16822-2;H0YNG4;H0YMA5	Q16822;Q16822-3;H0YML5	Phosphoenolpyruvate carboxykinase [GTP], mitochondrial	Gluconeogenesis;Glucose metabolism;Metabolism;Metabolism of carbohydrates	13	13	13	20	20	20	70.698	25.701	79
CUL4A	0.46651	0.287317		A0A0A0MR50;Q13619-2;Q13619;A6NE76	A0A0A0MR50;Q13619-2;Q13619	Cullin-4A	DNA Damage Bypass;DNA Damage Recognition in GG-NER;DNA Repair;Dual Incision in GG-NER;Dual incision in TC-NER;Formation of Incision Complex in GG-NER;Formation of TC-NER Pre-Incision Complex;Gap-filling DNA repair synthesis and ligation in TC-NER;Global Genome Nucleotide Excision Repair (GG-NER);Metabolism of proteins;Neddylation;Nucleotide Excision Repair;Post-translational protein modification;…	4	4	2	6.4	6.4	3.3	77.719	9.5683	18
UBTF	0.465577	0.36817		E9PKP7;P17480-2;P17480;E9PMM2;E9PLT2	E9PKP7;P17480-2;P17480	Nucleolar transcription factor 1	Epigenetic regulation of gene expression;Gene expression (Transcription);Negative epigenetic regulation of rRNA expression;NoRC negatively regulates rRNA expression;RNA Polymerase I Promoter Clearance;RNA Polymerase I Promoter Escape;RNA Polymerase I Promoter Opening;RNA Polymerase I Transcription;RNA Polymerase I Transcription Initiation;RNA Polymerase I Transcription Termination	6	6	6	9.7	9.7	9.7	87.435	17.808	39
GPC1	0.465303	0.768041		H7C410;P35052;H7BZL4;H7C024;P35052-2;C9J4Y6;H7BZE9	H7C410;P35052;H7BZL4	Glypican-1;Secreted glypican-1	A tetrasaccharide linker sequence is required for GAG synthesis;Axon guidance;Cell surface interactions at the vascular wall;Chondroitin sulfate/dermatan sulfate metabolism;Defective B3GALT6 causes EDSP2 and SEMDJL1;Defective B3GAT3 causes JDSSDHD;Defective B4GALT7 causes EDS, progeroid type;Defective EXT1 causes exostoses 1, TRPS2 and CHDS;Defective EXT2 causes exostoses 2;Developmental Biology;…	6	6	6	19.1	19.1	19.1	53.964	45.747	31
ARCN1	0.462528	1.40299		B0YIW6;P48444;P48444-2;Q6P1Q5;E9PK34	B0YIW6;P48444;P48444-2	Coatomer subunit delta	Asparagine N-linked glycosylation;COPI-dependent Golgi-to-ER retrograde traffic;COPI-mediated anterograde transport;ER to Golgi Anterograde Transport;Golgi-to-ER retrograde transport;Intra-Golgi and retrograde Golgi-to-ER traffic;Membrane Trafficking;Metabolism of proteins;Post-translational protein modification;Transport to the Golgi and subsequent modification;Vesicle-mediated transport	17	17	17	36.4	36.4	36.4	61.626	81.672	124
CORO7-PAM16;CORO7	0.461789	1.33843		A0A0A6YYL4;P57737-2;P57737-4;P57737;P57737-3;E7EP81;I3L167;I3L351;I3L442	A0A0A6YYL4;P57737-2;P57737-4;P57737;P57737-3;E7EP81;I3L167	Coronin;Coronin-7		6	6	6	7.1	7.1	7.1	114.16	11.313	23
HMGCS1	0.458512	0.216379		Q01581;P54868-3;P54868-2;P54868	Q01581	Hydroxymethylglutaryl-CoA synthase, cytoplasmic	Activation of gene expression by SREBF (SREBP);Cholesterol biosynthesis;Ketone body metabolism;Metabolism;Metabolism of lipids;Metabolism of steroids;PPARA activates gene expression;Regulation of cholesterol biosynthesis by SREBP (SREBF);Regulation of lipid metabolism by Peroxisome proliferator-activated receptor alpha (PPARalpha);Synthesis of Ketone Bodies	5	5	5	15.4	15.4	15.4	57.293	85.717	45
DKC1	0.457163	1.12456		O60832;O60832-2;H7C0M1;C9IYT0;H7BZF2;H7C2Q9;H7C2Q2	O60832;O60832-2;H7C0M1;C9IYT0	H/ACA ribonucleoprotein complex subunit 4	Cell Cycle;Chromosome Maintenance;Extension of Telomeres;Metabolism of RNA;rRNA modification in the nucleus and cytosol;rRNA processing;rRNA processing in the nucleus and cytosol;Telomere Extension By Telomerase;Telomere Maintenance	7	7	7	19.6	19.6	19.6	57.673	38.949	61
MKRN2	0.456577	0.599774		C9J494;Q9H000-2;Q9H000	C9J494;Q9H000-2;Q9H000	Probable E3 ubiquitin-protein ligase makorin-2		4	4	4	8.7	8.7	8.7	46.68	6.1827	14
DCTN4	0.45042	0.363085		Q9UJW0;Q9UJW0-3;Q9UJW0-2;E5RI97;E5RGG1;H9KVE0;E5RK21	Q9UJW0;Q9UJW0-3;Q9UJW0-2	Dynactin subunit 4	Adaptive Immune System;Asparagine N-linked glycosylation;Cellular responses to external stimuli;Cellular responses to stress;COPI-independent Golgi-to-ER retrograde traffic;COPI-mediated anterograde transport;ER to Golgi Anterograde Transport;Golgi-to-ER retrograde transport;HSP90 chaperone cycle for steroid hormone receptors (SHR);Immune System;Intra-Golgi and retrograde Golgi-to-ER traffic;Memb…	5	5	5	10.9	10.9	10.9	52.337	7.8696	25
EDIL3	0.448388	0.246838		O43854-2;O43854	O43854-2;O43854	EGF-like repeat and discoidin I-like domain-containing protein 3		5	5	5	15.1	15.1	15.1	52.747	9.6353	12
RAB6B;RAB6A;RAB39A	0.445282	0.245225		Q9NRW1;P20340-2;P20340;C9JB90;F5H3K7;C9J0I2;C9JU14;F5GX61;J3KR73;P20340-3;P20340-4;Q9NRW1-2;Q14964	Q9NRW1;P20340-2;P20340;C9JB90;F5H3K7;C9J0I2;C9JU14;F5GX61;J3KR73;P20340-3;P20340-4;Q9NRW1-2;Q14964	Ras-related protein Rab-6B;Ras-related protein Rab-6A;Ras-related protein Rab-39A	COPI-independent Golgi-to-ER retrograde traffic;Golgi-to-ER retrograde transport;Immune System;Innate Immune System;Intra-Golgi and retrograde Golgi-to-ER traffic;Intra-Golgi traffic;Membrane Trafficking;Metabolism of proteins;Neutrophil degranulation;Post-translational protein modification;Pre-NOTCH Expression and Processing;Pre-NOTCH Processing in Golgi;RAB GEFs exchange GTP for GDP on RABs;RAB…	2	2	2	10.6	10.6	10.6	23.461	13.874	21
PSMC2	0.444429	1.02326		P35998;A0A1W2PQS1;C9JLS9;P35998-2	P35998;A0A1W2PQS1	26S protease regulatory subunit 7	ABC transporter disorders;ABC-family proteins mediated transport;Activation of APC/C and APC/C:Cdc20 mediated degradation of mitotic proteins;Activation of NF-kappaB in B cells;Adaptive Immune System;Antigen processing: Ubiquitination & Proteasome degradation;Antigen processing-Cross presentation;APC/C:Cdc20 mediated degradation of mitotic proteins;APC/C:Cdc20 mediated degradation of Securin;APC/…	23	23	23	60.3	60.3	60.3	48.633	92.309	157
RAB13	0.442982	1.38841		P51153;H0YMN7;A0A087WWB9;H0YNE9;Q92930;P61006-2;P61006;M0R257;P20337;O95716;P20336;Q96E17	P51153	Ras-related protein Rab-13	Acetylcholine Neurotransmitter Release Cycle;Anchoring of the basal body to the plasma membrane;Cargo trafficking to the periciliary membrane;Cell Cycle;Cell Cycle, Mitotic;Cilium Assembly;Dopamine Neurotransmitter Release Cycle;G2/M Transition;GABA synthesis, release, reuptake and degradation;Glutamate Neurotransmitter Release Cycle;Immune System;Innate Immune System;Membrane Trafficking;Metabol…	6	5	5	31.5	26.1	26.1	22.774	8.8871	36
UBR4	0.439857	0.361112		Q5T4S7-3;Q5T4S7-4;Q5T4S7;Q5T4S7-2;A0A0A0MSW0;X6RE05;Q5T4S7-5;X6R960;Q5TBN9;Q5T4S7-6	Q5T4S7-3;Q5T4S7-4;Q5T4S7;Q5T4S7-2;A0A0A0MSW0	E3 ubiquitin-protein ligase UBR4	Adaptive Immune System;Antigen processing: Ubiquitination & Proteasome degradation;Class I MHC mediated antigen processing & presentation;Immune System;Innate Immune System;Neutrophil degranulation	11	11	11	3	3	3	571.85	27.03	30
ELAVL1	0.43649	1.36253		Q15717;Q15717-2;M0QZR9;M0R055;B1AM48;B1APY9;B1APY8;A0A0A0MRX1;A0A0R4J2E6;Q12926-2;Q12926;P26378-4;P26378-2;P26378-5;P26378;P26378-3	Q15717;Q15717-2;M0QZR9	ELAV-like protein 1	HuR (ELAVL1) binds and stabilizes mRNA;Metabolism of RNA;mRNA Splicing;mRNA Splicing - Major Pathway;Processing of Capped Intron-Containing Pre-mRNA;Regulation of mRNA stability by proteins that bind AU-rich elements	12	12	12	46.9	46.9	46.9	36.091	57.9	157
ASS1	0.43592	1.57091		P00966;Q5T6L5;Q5T6L6	P00966;Q5T6L5;Q5T6L6	Argininosuccinate synthase	Metabolism;Metabolism of amino acids and derivatives;Urea cycle	10	10	10	26.2	26.2	26.2	46.53	39.462	79
SEH1L	0.432266	1.18105		K7ELV2;Q96EE3;Q96EE3-1;K7ENI5;K7EP88	K7ELV2;Q96EE3;Q96EE3-1;K7ENI5	Nucleoporin SEH1	Amino acids regulate mTORC1;Amplification of signal from unattached kinetochores via a MAD2 inhibitory signal;Amplification of signal from the kinetochores;Antiviral mechanism by IFN-stimulated genes;Cell Cycle;Cell Cycle Checkpoints;Cell Cycle, Mitotic;Cellular response to heat stress;Cellular responses to external stimuli;Cellular responses to stress;Cytokine Signaling in Immune system;Defectiv…	4	4	4	24	24	24	29.541	23.155	41
NES	0.431333	1.12144		P48681	P48681	Nestin		13	13	13	9.9	9.9	9.9	177.44	25.435	66
EIF2S1	0.430862	0.808624		P05198;G3V4T5;H0YJS4	P05198;G3V4T5;H0YJS4	Eukaryotic translation initiation factor 2 subunit 1	ABC-family proteins mediated transport;Activation of the mRNA upon binding of the cap-binding complex and eIFs, and subsequent binding to 43S;Cap-dependent Translation Initiation;Eukaryotic Translation Initiation;Formation of the ternary complex, and subsequently, the 43S complex;GTP hydrolysis and joining of the 60S ribosomal subunit;L13a-mediated translational silencing of Ceruloplasmin express…	14	14	14	45.7	45.7	45.7	36.112	112.72	97
RRAS2	0.430272	0.25909		E9PK85;P62070-3;P62070;P62070-4;P62070-2;E9PQ87;P10301	E9PK85;P62070-3;P62070;P62070-4;P62070-2	Ras-related protein R-Ras2	Axon guidance;Developmental Biology;SEMA3A-Plexin repulsion signaling by inhibiting Integrin adhesion;Sema4D in semaphorin signaling;Sema4D mediated inhibition of cell attachment and migration;Semaphorin interactions	4	4	4	28.3	28.3	28.3	19.569	7.6893	24
GNAI3	0.425807	2.58975		P08754	P08754	Guanine nucleotide-binding protein G(k) subunit alpha	Activation of GABAB receptors;Adenylate cyclase inhibitory pathway;ADP signalling through P2Y purinoceptor 12;Chaperonin-mediated protein folding;Cooperation of PDCL (PhLP1) and TRiC/CCT in G-protein beta folding;ESR-mediated signaling;Extra-nuclear estrogen signaling;G alpha (i) signalling events;G alpha (s) signalling events;G alpha (z) signalling events;GABA B receptor activation;GABA receptor…	7	7	3	23.4	23.4	12.4	40.532	24.228	75
AP2B1	0.420341	0.815966		A0A087X253;P63010;P63010-2;P63010-3;A0A087WYD1;A0A087WU93;A0A087WZQ6;C9J1E7;K7EJX1;K7EN71;K7ERB2;A0A087WXS3;K7EKZ5;K7EJ01;H7C034	A0A087X253;P63010;P63010-2;P63010-3;A0A087WYD1;A0A087WU93;A0A087WZQ6	AP-2 complex subunit beta	Adaptive Immune System;Axon guidance;Beta-catenin independent WNT signaling;Cargo recognition for clathrin-mediated endocytosis;Clathrin-mediated endocytosis;Developmental Biology;Disease;EPH-ephrin mediated repulsion of cells;EPH-Ephrin signaling;HIV Infection;Host Interactions of HIV factors;Immune System;Infectious disease;L1CAM interactions;LDL clearance;Membrane Trafficking;MHC class II anti…	12	12	6	16.8	16.8	9.4	101.33	28.812	56
EHD1	0.416232	0.452423		A0A024R571;Q9H4M9;C9J2Z4;C9JC03;Q9NZN3;C9JDQ8;C9JIJ3;C9IZH1;Q9NZN3-2	A0A024R571;Q9H4M9;C9J2Z4;C9JC03	EH domain-containing protein 1	Factors involved in megakaryocyte development and platelet production;Hemostasis	12	12	9	23.9	23.9	19	61.927	31.961	76
DNAJC8	0.414586	0.1515		O75937	O75937	DnaJ homolog subfamily C member 8	Metabolism of RNA;mRNA Splicing;mRNA Splicing - Major Pathway;Processing of Capped Intron-Containing Pre-mRNA	3	3	3	12.3	12.3	12.3	29.841	5.7821	18
TRIM28	0.412874	0.417889		Q13263;Q13263-2;M0R0K9;M0R3C0;M0R2I3	Q13263;Q13263-2	Transcription intermediary factor 1-beta	Gene expression (Transcription);Generic Transcription Pathway;Metabolism of proteins;Post-translational protein modification;RNA Polymerase II Transcription;SUMO E3 ligases SUMOylate target proteins;SUMOylation;SUMOylation of transcription cofactors	24	24	24	46.1	46.1	46.1	88.549	323.31	140
ZMYM4	0.409347	0.279908		H7C1I7;Q5VZL5-3;Q5VZL5-2;Q5VZL5-4;Q5VZL5	H7C1I7;Q5VZL5-3;Q5VZL5-2;Q5VZL5-4;Q5VZL5	Zinc finger MYM-type protein 4		5	4	4	4	3.4	3.4	134.31	4.7818	13
PLCD3	0.408854	0.357698		Q8N3E9;F5GXC1;K7EQF2	Q8N3E9	1-phosphatidylinositol 4,5-bisphosphate phosphodiesterase delta-3	Inositol phosphate metabolism;Metabolism;Synthesis of IP3 and IP4 in the cytosol	3	3	3	4.7	4.7	4.7	89.257	4.5685	4
HIST1H2BN;HIST1H2BM;HIST1H2BH;HIST2H2BF;HIST1H2BC;HIST1H2BD;HIST1H2BK;H2BFS	0.407873	0.769936		U3KQK0;Q99879;Q99877;Q93079;Q5QNW6;P62807;P58876;O60814;Q5QNW6-2;P57053;A0A2R8Y619	U3KQK0;Q99879;Q99877;Q93079;Q5QNW6;P62807;P58876;O60814;Q5QNW6-2;P57053	Histone H2B;Histone H2B type 1-M;Histone H2B type 1-N;Histone H2B type 1-H;Histone H2B type 2-F;Histone H2B type 1-C/E/F/G/I;Histone H2B type 1-D;Histone H2B type 1-K;Histone H2B type F-S	Activated PKN1 stimulates transcription of AR (androgen receptor) regulated genes KLK2 and KLK3;Activation of anterior HOX genes in hindbrain development during early embryogenesis;Activation of HOX genes during differentiation;Amyloid fiber formation;Base Excision Repair;Base-Excision Repair, AP Site Formation;B-WICH complex positively regulates rRNA expression;Cell Cycle;Cell Cycle Checkpoints;…	9	9	0	44.6	44.6	0	18.804	94.991	130
NCAPH	0.404498	1.54562		Q15003;E9PHA2;C9J470;Q15003-2;C9JZP1;H7C415	Q15003;E9PHA2;C9J470;Q15003-2	Condensin complex subunit 2	Cell Cycle;Cell Cycle, Mitotic;Condensation of Prometaphase Chromosomes;M Phase;Mitotic Prometaphase	17	17	17	29.8	29.8	29.8	82.562	112.2	94
WHSC1	0.403865	0.627047		O96028-5;O96028-3;O96028;D6R9V2;O96028-6;H0Y9L4;D6RIS1;O96028-7	O96028-5;O96028-3;O96028;D6R9V2;O96028-6	Histone-lysine N-methyltransferase NSD2	Cell Cycle;Cell Cycle Checkpoints;Chromatin modifying enzymes;Chromatin organization;DNA Double Strand Break Response;DNA Double-Strand Break Repair;DNA Repair;G2/M Checkpoints;G2/M DNA damage checkpoint;HDR through Homologous Recombination (HRR) or Single Strand Annealing (SSA);Homology Directed Repair;Nonhomologous End-Joining (NHEJ);PKMTs methylate histone lysines;Processing of DNA double-stra…	4	4	4	10.7	10.7	10.7	69.397	30.621	8
FAF2	0.403504	1.06525		Q96CS3	Q96CS3	FAS-associated factor 2	Immune System;Innate Immune System;Neutrophil degranulation	9	9	9	28.5	28.5	28.5	52.623	24.133	35
PDLIM2	0.40287	0.196696		Q96JY6;Q96JY6-5;A0A087WXJ0;B3KPU0;C9J760;C9J0X3;C9K0F0;C9JSR2;C9JS55;A0A087WVI1;Q96JY6-2;Q96JY6-4;Q96JY6-3	Q96JY6;Q96JY6-5;A0A087WXJ0;B3KPU0;C9J760;C9J0X3;C9K0F0;C9JSR2;C9JS55;A0A087WVI1;Q96JY6-2;Q96JY6-4;Q96JY6-3	PDZ and LIM domain protein 2		2	2	2	6.2	6.2	6.2	37.458	3.1334	10
BLVRA	0.400428	0.49879		P53004;C9J1E1	P53004;C9J1E1	Biliverdin reductase A	Heme degradation;Metabolism;Metabolism of porphyrins	3	3	3	10.8	10.8	10.8	33.428	8.4048	29
CSNK2A1;CSNK2A3	0.397568	0.194881		P68400;E7EU96;A0A2R8YD58;A0A2R8YFU2;A0A2R8YF43;A0A2R8Y5A0;A0A2R8YDP2;Q8NEV1;P68400-2;A0A087WY74;A0A2R8Y7T1;A0A2R8Y4H0;A0A2R8Y4D6;A0A2R8YCC9;A0A2R8Y3W6;A0A2R8YEW1;A0A2R8YDY7;A0A2R8YCK2;A0A2R8YF47;V9GY80;A0A2R8YEL7;A0A2R8Y797;V9GYA2	P68400;E7EU96;A0A2R8YD58;A0A2R8YFU2;A0A2R8YF43;A0A2R8Y5A0;A0A2R8YDP2;Q8NEV1;P68400-2;A0A087WY74	Casein kinase II subunit alpha;Casein kinase II subunit alpha 3	Autophagy;Axon guidance;Cell Cycle;Cell Cycle, Mitotic;Chaperonin-mediated protein folding;Condensation of Prometaphase Chromosomes;Cooperation of PDCL (PhLP1) and TRiC/CCT in G-protein beta folding;Developmental Biology;Gene expression (Transcription);Generic Transcription Pathway;Glycerophospholipid biosynthesis;Intracellular signaling by second messengers;L1CAM interactions;M Phase;Macroautoph…	4	4	4	11.3	11.3	11.3	45.143	10.106	22
CNP	0.397154	0.918909		P09543-2;P09543;K7ERC4;K7EN66;C9K0L8;K7ERZ0	P09543-2;P09543	2,3-cyclic-nucleotide 3-phosphodiesterase		10	10	10	27.4	27.4	27.4	45.098	44.18	55
PRKAA1	0.395657	1.22886		Q13131;Q13131-2;Q96E92;A0A087WXX9;P54646	Q13131;Q13131-2	5-AMP-activated protein kinase catalytic subunit alpha-1	Activation of AMPK downstream of NMDARs;Activation of NMDA receptors and postsynaptic events;Activation of PPARGC1A (PGC-1alpha) by phosphorylation;AMPK inhibits chREBP transcriptional activation activity;Autophagy;Energy dependent regulation of mTOR by LKB1-AMPK;Fatty acid metabolism;Gene expression (Transcription);Generic Transcription Pathway;Import of palmitoyl-CoA into the mitochondrial matr…	4	4	4	8.2	8.2	8.2	64.009	8.9552	30
TOP3B	0.394812	0.679438		H7C4B0;H0Y6W0;O95985-3;O95985-2;O95985;Q13472-3;Q13472-2;Q13472	H7C4B0;H0Y6W0;O95985-3;O95985-2;O95985	DNA topoisomerase;DNA topoisomerase 3-beta-1	Cell Cycle;Cell Cycle Checkpoints;DNA Double-Strand Break Repair;DNA Repair;G2/M Checkpoints;G2/M DNA damage checkpoint;Gene expression (Transcription);Generic Transcription Pathway;HDR through Homologous Recombination (HRR);HDR through Homologous Recombination (HRR) or Single Strand Annealing (SSA);HDR through Single Strand Annealing (SSA);Homologous DNA Pairing and Strand Exchange;Homology Dire…	3	3	3	20.2	20.2	20.2	18.658	6.4543	6
CTBP2	0.394578	0.491433		Q5SQP8;P56545;P56545-3;P56545-2;A0A087WYL1;E7ESU7;E7EPF8;H0Y9M9;E9PGB1;E7EUB3;H0Y8U5;H0Y8W7	Q5SQP8;P56545;P56545-3;P56545-2	C-terminal-binding protein 2	Degradation of beta-catenin by the destruction complex;Disease;Diseases of signal transduction;Repression of WNT target genes;Signal Transduction;Signaling by WNT;Signaling by WNT in cancer;TCF7L2 mutants don't bind CTBP	8	8	5	17.7	17.7	13.1	56.101	10.814	28
RPS25	0.394418	0.219037		P62851;E9PQK3;E9PK60	P62851	40S ribosomal protein S25	Activation of the mRNA upon binding of the cap-binding complex and eIFs, and subsequent binding to 43S;Axon guidance;Cap-dependent Translation Initiation;Developmental Biology;Disease;Eukaryotic Translation Elongation;Eukaryotic Translation Initiation;Eukaryotic Translation Termination;Formation of a pool of free 40S subunits;Formation of the ternary complex, and subsequently, the 43S complex;GTP…	5	5	5	29.6	29.6	29.6	13.742	10.814	56
BUB3	0.390629	0.763844		O43684-2;O43684;J3QT28;J3QSX4	O43684-2;O43684;J3QT28	Mitotic checkpoint protein BUB3	Activation of APC/C and APC/C:Cdc20 mediated degradation of mitotic proteins;Amplification of signal from unattached kinetochores via a MAD2 inhibitory signal;Amplification of signal from the kinetochores;APC/C:Cdc20 mediated degradation of mitotic proteins;APC/C-mediated degradation of cell cycle proteins;APC:Cdc20 mediated degradation of cell cycle proteins prior to satisfation of the cell cycl…	8	8	8	29.4	29.4	29.4	36.954	27.275	86
RHOA	0.389869	0.536788		P61586;Q5JR06;Q5JR07;E9PN11;C9JNR4;C9JX21;Q5JR05;U3KQA9;U3KQV3	P61586	Transforming protein RhoA	Axon guidance;Axonal growth inhibition (RHOA activation);Axonal growth stimulation;Beta-catenin independent WNT signaling;Death Receptor Signalling;Deubiquitination;Developmental Biology;EPHA-mediated growth cone collapse;EPHB-mediated forward signaling;EPH-Ephrin signaling;ERBB2 Regulates Cell Motility;G alpha (12/13) signalling events;G beta:gamma signalling through PI3Kgamma;GPCR downstream si…	4	4	2	19.2	19.2	6.2	21.768	13.178	40
EIF5	0.38913	0.110141		P55010;H0YLZ1;H0YN40;H0YK29;H0YK11;H0YMJ8;H0YM54	P55010;H0YLZ1;H0YN40;H0YK29;H0YK11;H0YMJ8;H0YM54	Eukaryotic translation initiation factor 5	Cap-dependent Translation Initiation;Eukaryotic Translation Initiation;GTP hydrolysis and joining of the 60S ribosomal subunit;Metabolism of proteins;Ribosomal scanning and start codon recognition;Translation	4	4	4	10.9	10.9	10.9	49.222	7.1824	17
ALDH1B1	0.388927	0.464176		P30837;A0A0U1RQK9;H0YKF9;P47895	P30837	Aldehyde dehydrogenase X, mitochondrial	Biological oxidations;Ethanol oxidation;Metabolism;Phase I - Functionalization of compounds;RA biosynthesis pathway;Signal Transduction;Signaling by Nuclear Receptors;Signaling by Retinoic Acid	11	11	11	27.1	27.1	27.1	57.206	42.964	59
HNRNPR	0.387387	0.561104		O43390;O43390-2;O43390-3;O43390-4;B4DT28;A0A286YEZ8	O43390;O43390-2;O43390-3;O43390-4;B4DT28	Heterogeneous nuclear ribonucleoprotein R	Metabolism of RNA;mRNA Splicing;mRNA Splicing - Major Pathway;Processing of Capped Intron-Containing Pre-mRNA	19	19	15	33	33	26.4	70.942	171.15	158
SNX33	0.381297	0.16849		H3BPR3;Q8WV41	H3BPR3;Q8WV41	Sorting nexin-33		2	2	2	8.5	8.5	8.5	33.472	3.2999	5
DCTN1;DKFZp686E0752	0.379262	1.03532		E7EX90;Q14203-3;Q14203-4;Q14203-6;Q14203;Q14203-5;Q14203-2;Q6AWB1;E7EWF7;C9J1B7;C9JZA4;C9JTE5;C9JJN7;C9JJD0;C9JKG6;E9PCY0	E7EX90;Q14203-3;Q14203-4;Q14203-6;Q14203;Q14203-5;Q14203-2;Q6AWB1	Dynactin subunit 1	Adaptive Immune System;Anchoring of the basal body to the plasma membrane;Asparagine N-linked glycosylation;AURKA Activation by TPX2;Cell Cycle;Cell Cycle, Mitotic;Cellular responses to external stimuli;Cellular responses to stress;Centrosome maturation;Cilium Assembly;COPI-independent Golgi-to-ER retrograde traffic;COPI-mediated anterograde transport;ER to Golgi Anterograde Transport;G2/M Transi…	16	16	16	16	16	16	139.09	35.396	51
KPNA2	0.37712	0.103727		P52292;J3QLL0;J3KS65	P52292	Importin subunit alpha-1	Activation of NMDA receptors and postsynaptic events;Antiviral mechanism by IFN-stimulated genes;Ca-dependent events;Calmodulin induced events;CaM pathway;CaMK IV-mediated phosphorylation of CREB;CREB1 phosphorylation through the activation of CaMKII/CaMKK/CaMKIV cascasde;Cytokine Signaling in Immune system;DAG and IP3 signaling;Disease;DNA Double Strand Break Response;DNA Double-Strand Break Rep…	9	9	9	24.8	24.8	24.8	57.861	80.454	24
FARSA	0.377034	0.215776		K7ER16;Q9Y285;K7ER00;Q9Y285-2;K7EK06;K7EPH2	K7ER16;Q9Y285;K7ER00;Q9Y285-2;K7EK06	Phenylalanine--tRNA ligase alpha subunit	Cytosolic tRNA aminoacylation;Metabolism of proteins;Translation;tRNA Aminoacylation	6	6	6	32.3	32.3	32.3	26.036	40.888	31
RECQL	0.376786	0.591947		P46063;F5H2L2;F8WA66;F8WD97;F5H4P4;F5H3W0;F5GYB7	P46063	ATP-dependent DNA helicase Q1		13	13	13	22.8	22.8	22.8	73.457	50.037	95
SMC2	0.374127	0.524273		O95347;O95347-2;Q5T821;A0A0C4DGE5	O95347;O95347-2	Structural maintenance of chromosomes protein 2	Cell Cycle;Cell Cycle, Mitotic;Condensation of Prometaphase Chromosomes;Condensation of Prophase Chromosomes;M Phase;Mitotic Prometaphase;Mitotic Prophase	22	22	22	19.8	19.8	19.8	135.65	36.937	95
RAB1B;RAB1C	0.374095	1.1336		Q9H0U4;E9PLD0;Q92928	Q9H0U4;E9PLD0;Q92928	Ras-related protein Rab-1B;Putative Ras-related protein Rab-1C	Asparagine N-linked glycosylation;Cell Cycle;Cell Cycle, Mitotic;COPI-dependent Golgi-to-ER retrograde traffic;COPII-mediated vesicle transport;COPI-mediated anterograde transport;ER to Golgi Anterograde Transport;Golgi Cisternae Pericentriolar Stack Reorganization;Golgi-to-ER retrograde transport;Intra-Golgi and retrograde Golgi-to-ER traffic;M Phase;Membrane Trafficking;Metabolism of proteins;M…	9	4	4	45.8	20.4	20.4	22.171	13.615	42
PDE12	0.373098	0.150166		F6T1Q0;Q6L8Q7-2;Q6L8Q7	F6T1Q0;Q6L8Q7-2;Q6L8Q7	2,5-phosphodiesterase 12	Antiviral mechanism by IFN-stimulated genes;Cytokine Signaling in Immune system;Immune System;Interferon Signaling;OAS antiviral response	5	5	5	12.7	12.7	12.7	52.175	8.1357	17
SHC1	0.371388	0.918865		P29353-2;P29353-7;P29353;P29353-6;X6R6D0;P29353-5;P29353-3;H0Y539;Q5T181;Q5T182;Q5T188;P98077	P29353-2;P29353-7;P29353;P29353-6;X6R6D0;P29353-5;P29353-3;H0Y539	SHC-transforming protein 1	Activated NTRK2 signals through RAS;Activated NTRK3 signals through RAS;Axon guidance;Cell surface interactions at the vascular wall;Constitutive Signaling by EGFRvIII;Constitutive Signaling by Ligand-Responsive EGFR Cancer Variants;Cytokine Signaling in Immune system;DAP12 interactions;DAP12 signaling;Developmental Biology;Disease;Diseases of signal transduction;Downstream signaling of activated…	4	4	4	17.1	17.1	17.1	51.61	45.158	8
SRPR	0.359874	0.096255		P08240-2;P08240	P08240-2;P08240	Signal recognition particle receptor subunit alpha	IRE1alpha activates chaperones;Metabolism of proteins;SRP-dependent cotranslational protein targeting to membrane;Translation;Unfolded Protein Response (UPR);XBP1(S) activates chaperone genes	4	4	4	9.8	9.8	9.8	66.558	10.08	12
SEC24C	0.356316	0.843603		G5EA31;P53992;P53992-2;A0A0U1RR49	G5EA31;P53992	Protein transport protein Sec24C	Adaptive Immune System;Antigen Presentation: Folding, assembly and peptide loading of class I MHC;Asparagine N-linked glycosylation;Cargo concentration in the ER;Class I MHC mediated antigen processing & presentation;COPII-mediated vesicle transport;ER to Golgi Anterograde Transport;Immune System;Membrane Trafficking;Metabolism;Metabolism of lipids;Metabolism of proteins;Metabolism of steroids;MH…	10	10	10	10.8	10.8	10.8	111.98	23.009	71
MTPN	0.356209	0.0949276		C9JL85;P58546	C9JL85;P58546	Myotrophin		2	2	2	57.7	57.7	57.7	5.7044	132.89	30
HSPA8	0.352346	1.76682		P11142;E9PKE3;P11142-2;E9PNE6;E9PN89;A8K7Q2;E9PLF4;E9PQQ4;E9PQK7;E9PK54;E9PPY6;P54652;E9PN25;E9PI65;E9PS65;E9PM13	P11142;E9PKE3;P11142-2;E9PNE6;E9PN89;A8K7Q2	Heat shock cognate 71 kDa protein	Attenuation phase;AUF1 (hnRNP D0) binds and destabilizes mRNA;Autophagy;Axon guidance;Cell Cycle;Cellular response to heat stress;Cellular responses to external stimuli;Cellular responses to stress;Chaperone Mediated Autophagy;CHL1 interactions;Clathrin-mediated endocytosis;Cytokine Signaling in Immune system;Developmental Biology;GABA synthesis, release, reuptake and degradation;Golgi Associated…	33	32	27	58.4	58.4	52.5	70.897	323.31	496
POLD2	0.346785	0.673235		C9JHC7;F8W8R3;A0A087WWF6;P49005;C9IZD2;C9J8Z7;C9JLE1	C9JHC7;F8W8R3;A0A087WWF6;P49005;C9IZD2;C9J8Z7;C9JLE1	DNA polymerase delta subunit 2	Base Excision Repair;Cell Cycle;Cell Cycle, Mitotic;Chromosome Maintenance;DNA Damage Bypass;DNA Double-Strand Break Repair;DNA Repair;DNA Replication;DNA strand elongation;Dual Incision in GG-NER;Dual incision in TC-NER;Extension of Telomeres;Gap-filling DNA repair synthesis and ligation in GG-NER;Gap-filling DNA repair synthesis and ligation in TC-NER;Global Genome Nucleotide Excision Repair (G…	3	3	3	17.9	17.9	17.9	27.88	5.4393	15
SNRPE	0.345351	0.059876		P62304;A6NHK2	P62304;A6NHK2	Small nuclear ribonucleoprotein E	Gene expression (Transcription);Metabolism of non-coding RNA;Metabolism of RNA;mRNA Splicing;mRNA Splicing - Major Pathway;mRNA Splicing - Minor Pathway;Processing of Capped Intron-Containing Pre-mRNA;Processing of Capped Intronless Pre-mRNA;RNA Polymerase II Transcription;RNA Polymerase II Transcription Termination;SLBP Dependent Processing of Replication-Dependent Histone Pre-mRNAs;SLBP indepen…	2	2	2	25	25	25	10.803	9.7619	26
SGPL1	0.344624	0.850355		O95470;H0Y3V8;H7BXL7	O95470	Sphingosine-1-phosphate lyase 1	Metabolism;Metabolism of lipids;Sphingolipid de novo biosynthesis;Sphingolipid metabolism	7	7	7	15.3	15.3	15.3	63.523	10.693	41
FDPS	0.337642	1.14826		P14324-2;P14324;A0A087X1D8;A0A087WVN4;A0A087WTP2;A0A087X090	P14324-2;P14324;A0A087X1D8;A0A087WVN4	Farnesyl pyrophosphate synthase	Activation of gene expression by SREBF (SREBP);Cholesterol biosynthesis;Metabolism;Metabolism of lipids;Metabolism of steroids;Regulation of cholesterol biosynthesis by SREBP (SREBF)	6	6	6	20.1	20.1	20.1	40.532	13.407	50
CYFIP1;CYFIP2	0.337423	0.499754		Q7L576;Q96F07-2;E7EVJ5;H7C229;Q96F07;Q7L576-2;E7EW33;A0A0G2JQT1;A0A0G2JR96;Q7L576-3;A0A087WTQ3;A0A087WWZ1;A0A087WVE1;H0YL50;A0A087WWL1;A0A0G2JRV9;A0A087WU52;A0A0G2JRX2;A0A0G2JQH3;A0A087WVZ5;A0A0G2JRF5;A0A087WZL7;A0A087WWY5;A0A087WV63	Q7L576;Q96F07-2;E7EVJ5;H7C229;Q96F07;Q7L576-2;E7EW33;A0A0G2JQT1;A0A0G2JR96	Cytoplasmic FMR1-interacting protein 1;Cytoplasmic FMR1-interacting protein 2	Fcgamma receptor (FCGR) dependent phagocytosis;Immune System;Innate Immune System;Neutrophil degranulation;Regulation of actin dynamics for phagocytic cup formation;RHO GTPase Effectors;RHO GTPases Activate WASPs and WAVEs;Signal Transduction;Signaling by Receptor Tyrosine Kinases;Signaling by Rho GTPases;Signaling by VEGF;VEGFA-VEGFR2 Pathway	13	13	13	11.4	11.4	11.4	145.18	29.439	64
HIST1H2AH;HIST1H2AJ;HIST2H2AC;H2AFJ;HIST2H2AA3;HIST1H2AG;HIST1H2AC;HIST1H2AD;HIST1H2AB;HIST3H2A	0.337264	0.562809		Q96KK5;Q99878;Q16777;Q9BTM1;Q6FI13;P0C0S8;A0A0U1RR32;Q93077;P20671;A0A0U1RRH7;Q9BTM1-2;P04908;Q7L7L0;H0YFX9;A0A3B3IS11;REV__Q8NB25-3;REV__H0YBA5;REV__A0A087X2A7;REV__Q8NB25-2;REV__Q8NB25;REV__Q8NB25-4;REV__H7BY63;REV__E7EQ67;REV__H0Y672;Q71UI9-5	Q96KK5;Q99878;Q16777;Q9BTM1;Q6FI13;P0C0S8;A0A0U1RR32;Q93077;P20671;A0A0U1RRH7;Q9BTM1-2;P04908;Q7L7L0;H0YFX9;A0A3B3IS11	Histone H2A type 1-H;Histone H2A type 1-J;Histone H2A type 2-C;Histone H2A.J;Histone H2A type 2-A;Histone H2A type 1;Histone H2A type 1-C;Histone H2A type 1-D;Histone H2A type 1-B/E;Histone H2A type 3;Histone H2A	Activated PKN1 stimulates transcription of AR (androgen receptor) regulated genes KLK2 and KLK3;Activation of anterior HOX genes in hindbrain development during early embryogenesis;Activation of HOX genes during differentiation;Amyloid fiber formation;Base Excision Repair;Base-Excision Repair, AP Site Formation;B-WICH complex positively regulates rRNA expression;Cell Cycle;Cell Cycle, Mitotic;Cel…	6	6	2	41.4	41.4	23.4	13.906	127.02	67
ADSL	0.331419	0.359858		P30566;A0A1B0GTJ7;A0A1B0GWJ0;A0A0A6YY92;P30566-2;A0A1B0GWF8;A0A1B0GTG9;A0A096LNY6;A0A096LNY5;A0A096LNY4;A0A096LP92;A0A096LP72;A0A096LPA2;B4DEP1;A0A1W2PRX2;A0A096LP76;V9GY96	P30566;A0A1B0GTJ7;A0A1B0GWJ0;A0A0A6YY92;P30566-2;A0A1B0GWF8;A0A1B0GTG9;A0A096LNY6;A0A096LNY5	Adenylosuccinate lyase	Metabolism;Metabolism of nucleotides;Nucleobase biosynthesis;Purine ribonucleoside monophosphate biosynthesis	10	10	10	28.3	28.3	28.3	54.889	51.999	88
ACAA2	0.330013	0.720932		A0A0B4J2A4;P42765;K7EME0;K7ER88;K7EJB1;K7EJ68	A0A0B4J2A4;P42765;K7EME0	3-ketoacyl-CoA thiolase, mitochondrial	Fatty acid metabolism;Metabolism;Metabolism of lipids;Mitochondrial Fatty Acid Beta-Oxidation	7	7	7	31.2	31.2	31.2	41.601	64.039	25
SUPT5H	0.328461	0.0999903		O00267;O00267-2;M0QYL9	O00267;O00267-2	Transcription elongation factor SPT5	Abortive elongation of HIV-1 transcript in the absence of Tat;Disease;Formation of HIV elongation complex in the absence of HIV Tat;Formation of HIV-1 elongation complex containing HIV-1 Tat;Formation of RNA Pol II elongation complex;Formation of the Early Elongation Complex;Formation of the HIV-1 Early Elongation Complex;Gene expression (Transcription);Generic Transcription Pathway;HIV elongatio…	5	5	5	6.3	6.3	6.3	121	18.654	25
YTHDF3	0.327766	0.339975		Q7Z739;A0A087X0Q1;A0A024R7W5;A0A087WY31;S4R373;A0A087X0C3	Q7Z739;A0A087X0Q1;A0A024R7W5;A0A087WY31	YTH domain-containing family protein 3		6	3	3	11.5	6.2	6.2	63.86	5.3032	13
USO1	0.32181	0.427979		O60763;O60763-2	O60763;O60763-2	General vesicular transport factor p115	Asparagine N-linked glycosylation;Cell Cycle;Cell Cycle, Mitotic;COPII-mediated vesicle transport;COPI-mediated anterograde transport;ER to Golgi Anterograde Transport;Golgi Cisternae Pericentriolar Stack Reorganization;M Phase;Membrane Trafficking;Metabolism of proteins;Mitotic Prophase;Post-translational protein modification;Transport to the Golgi and subsequent modification;Vesicle-mediated tr…	4	4	4	4.5	4.5	4.5	107.89	10.163	17
VRK2	0.320054	0.409321		Q86Y07-4;Q86Y07-5;Q86Y07-2;Q86Y07-3;Q86Y07	Q86Y07-4;Q86Y07-5;Q86Y07-2;Q86Y07-3;Q86Y07	Serine/threonine-protein kinase VRK2	Cell Cycle;Cell Cycle, Mitotic;Initiation of Nuclear Envelope Reformation;M Phase;Mitotic Anaphase;Mitotic Metaphase and Anaphase;Mitotic Prophase;Nuclear Envelope Breakdown;Nuclear Envelope Reassembly	3	3	3	9	9	9	44.41	3.0053	8
RAC1;RAC2	0.31963	0.412472		P63000;P63000-2;B1AH77;B1AH80;P15153;B1AH78;J3KSC4;J3QLK0;P60763	P63000;P63000-2;B1AH77;B1AH80;P15153;B1AH78	Ras-related C3 botulinum toxin substrate 1;Ras-related C3 botulinum toxin substrate 2	Activated NTRK2 signals through CDK5;Activated NTRK2 signals through FYN;Activation of NMDA receptors and postsynaptic events;Activation of RAC1;Activation of RAC1 downstream of NMDARs;Adaptive Immune System;Axon guidance;Beta-catenin independent WNT signaling;CD28 co-stimulation;CD28 dependent Vav1 pathway;Cell death signalling via NRAGE, NRIF and NADE;Constitutive Signaling by Aberrant PI3K in …	6	6	6	20.3	20.3	20.3	21.45	14.334	54
LARS	0.313317	1.6774		Q9P2J5-2;Q9P2J5;Q9P2J5-3;A0A087WXY1	Q9P2J5-2;Q9P2J5	Leucine--tRNA ligase, cytoplasmic	Cytosolic tRNA aminoacylation;Metabolism;Metabolism of amino acids and derivatives;Metabolism of proteins;Selenoamino acid metabolism;Translation;tRNA Aminoacylation	15	15	15	17.6	17.6	17.6	128.04	47.788	43
PRKDC	0.313284	0.930416		P78527;P78527-2;H0YG84	P78527;P78527-2	DNA-dependent protein kinase catalytic subunit	Cytosolic sensors of pathogen-associated DNA;DNA Double-Strand Break Repair;DNA Repair;E3 ubiquitin ligases ubiquitinate target proteins;Immune System;Innate Immune System;IRF3-mediated induction of type I IFN;Metabolism of proteins;Nonhomologous End-Joining (NHEJ);Post-translational protein modification;Protein ubiquitination;STING mediated induction of host immune responses	86	86	86	23.5	23.5	23.5	469.08	323.31	432
SH3BGRL3	0.311001	0.0736701		Q5T123;Q9H299	Q5T123;Q9H299	SH3 domain-binding glutamic acid-rich-like protein 3		2	2	2	30.7	30.7	30.7	9.3804	7.4833	30
SLC16A1	0.309937	0.597431		P53985;Q5T8R3;Q5T8R5;P53985-2	P53985	Monocarboxylate transporter 1	Basigin interactions;Cell surface interactions at the vascular wall;Defective SLC16A1 causes symptomatic deficiency in lactate transport (SDLT);Disease;Disorders of transmembrane transporters;Hemostasis;Metabolism;Proton-coupled monocarboxylate transport;Pyruvate metabolism;Pyruvate metabolism and Citric Acid (TCA) cycle;SLC transporter disorders;SLC-mediated transmembrane transport;The citric ac…	3	3	3	6.4	6.4	6.4	53.944	8.4418	27
TIPRL	0.309511	0.108397		O75663;O75663-2	O75663	TIP41-like protein		4	4	4	18	18	18	31.444	9.0385	14
SAP18	0.307396	0.12266		X6RAL5;O00422;U3KQ12;H7BZW6;U3KPY7	X6RAL5;O00422;U3KQ12;H7BZW6	Histone deacetylase complex subunit SAP18	Chromatin modifying enzymes;Chromatin organization;Epigenetic regulation of gene expression;Gene expression (Transcription);HDACs deacetylate histones;Negative epigenetic regulation of rRNA expression;NoRC negatively regulates rRNA expression	4	4	4	19.2	19.2	19.2	19.526	3.8036	14
AAAS	0.303521	0.111791		H3BU82;F8VZ44;Q9NRG9;Q9NRG9-2;F8VUB6	H3BU82;F8VZ44;Q9NRG9;Q9NRG9-2	Aladin	Antiviral mechanism by IFN-stimulated genes;Cell Cycle;Cell Cycle, Mitotic;Cellular response to heat stress;Cellular responses to external stimuli;Cellular responses to stress;Cytokine Signaling in Immune system;Defective TPR may confer susceptibility towards thyroid papillary carcinoma (TPC);Disease;Disorders of transmembrane transporters;Export of Viral Ribonucleoproteins from Nucleus;Gene expr…	5	5	5	16.5	16.5	16.5	38.518	6.7708	14
KPNA1	0.300714	0.480468		C9JYI4;P52294;C9J352;C9JWD9;F2Z3G4;C9J4U1;O15131	C9JYI4;P52294;C9J352;C9JWD9;F2Z3G4;C9J4U1	Importin subunit alpha-5;Importin subunit alpha-5, N-terminally processed	Antiviral mechanism by IFN-stimulated genes;Apoptosis;Apoptosis induced DNA fragmentation;Apoptotic execution phase;Cytokine Signaling in Immune system;Disease;Early Phase of HIV Life Cycle;HIV Infection;HIV Life Cycle;Host Interactions of HIV factors;Host Interactions with Influenza Factors;Immune System;Infectious disease;Influenza Infection;Influenza Life Cycle;Integration of provirus;Interact…	5	5	4	15.2	15.2	11.9	36.83	20.059	18
SFXN1	0.300533	0.441524		Q9H9B4;D6RDG7;S4R2X2;D6RFI0;D6RAE9;H0Y9J5	Q9H9B4	Sideroflexin-1		9	9	9	31.1	31.1	31.1	35.619	57.05	94
TIMM44	0.300487	0.794454		O43615;M0QXU7;M0R301;M0QXM9;M0R124	O43615;M0QXU7	Mitochondrial import inner membrane translocase subunit TIM44	Mitochondrial protein import;Protein localization	9	9	9	23.5	23.5	23.5	51.355	21.517	48
ATP5C1	0.299833	0.785093		P36542	P36542	ATP synthase subunit gamma, mitochondrial	Cristae formation;Formation of ATP by chemiosmotic coupling;Metabolism;Mitochondrial biogenesis;Organelle biogenesis and maintenance;Respiratory electron transport, ATP synthesis by chemiosmotic coupling, and heat production by uncoupling proteins.;The citric acid (TCA) cycle and respiratory electron transport	8	8	1	26.5	26.5	4.4	32.996	28.603	84
FASN	0.293214	1.33882		P49327;A0A0U1RQF0;A0A0U1RRG3;A0A1B0GTR5	P49327;A0A0U1RQF0	Fatty acid synthase;[Acyl-carrier-protein] S-acetyltransferase;[Acyl-carrier-protein] S-malonyltransferase;3-oxoacyl-[acyl-carrier-protein] synthase;3-oxoacyl-[acyl-carrier-protein] reductase;3-hydroxyacyl-[acyl-carrier-protein] dehydratase;Enoyl-[acyl-carrier-protein] reductase;Oleoyl-[acyl-carrier-protein] hydrolase	Activation of gene expression by SREBF (SREBP);ChREBP activates metabolic gene expression;Fatty acid metabolism;Fatty acyl-CoA biosynthesis;Integration of energy metabolism;Metabolism;Metabolism of lipids;Metabolism of steroids;Metabolism of vitamins and cofactors;Metabolism of water-soluble vitamins and cofactors;NR1H2 & NR1H3 regulate gene expression linked to lipogenesis;NR1H2 and NR1H3-mediat…	85	85	85	40.5	40.5	40.5	273.42	323.31	677
TXN	0.29146	0.420813		P10599;P10599-2	P10599;P10599-2	Thioredoxin	Cellular responses to external stimuli;Cellular responses to stress;Cellular Senescence;Detoxification of Reactive Oxygen Species;FOXO-mediated transcription;Gene expression (Transcription);Generic Transcription Pathway;Immune System;Inflammasomes;Innate Immune System;Interconversion of nucleotide di- and triphosphates;Metabolism;Metabolism of nucleotides;Metabolism of proteins;Nucleotide-binding…	6	6	6	42.9	42.9	42.9	11.737	13.886	33
PLCG1	0.291025	0.344283		P19174;P19174-2;M0QX77;V9GY71;A0A0D9SEK2;V9GYH5	P19174;P19174-2	1-phosphatidylinositol 4,5-bisphosphate phosphodiesterase gamma-1	Activated NTRK2 signals through PLCG1;Activated NTRK3 signals through PLCG1;Adaptive Immune System;Antiviral mechanism by IFN-stimulated genes;Axon guidance;Cell surface interactions at the vascular wall;Constitutive Signaling by EGFRvIII;Constitutive Signaling by Ligand-Responsive EGFR Cancer Variants;Cytokine Signaling in Immune system;DAG and IP3 signaling;DAP12 interactions;DAP12 signaling;De…	8	8	8	7.1	7.1	7.1	148.53	14.469	21
HTATSF1	0.289327	0.486016		O43719;Q5H919;Q5H918	O43719	HIV Tat-specific factor 1		4	4	4	4.6	4.6	4.6	85.852	3.0079	7
GBAS	0.285522	0.145208		O75323;O75323-2;H7C333;C9J7B1;C9K068;F8WBI5	O75323;O75323-2;H7C333	Protein NipSnap homolog 2		5	4	4	16.4	14	14	33.742	21.585	31
PKN2	0.285345	0.209793		Q16513-3;Q16513-2;Q16513;B1AL79;Q16513-5;Q16513-4	Q16513-3;Q16513-2;Q16513;B1AL79;Q16513-5;Q16513-4	Serine/threonine-protein kinase N2	RHO GTPase Effectors;RHO GTPases activate PKNs;Signal Transduction;Signaling by Rho GTPases	4	4	4	7.1	7.1	7.1	106.22	5.965	7
ABCE1	0.283765	0.666355		P61221;D6R9I9;D6RGF4;H0Y990	P61221;D6R9I9	ATP-binding cassette sub-family E member 1	Antiviral mechanism by IFN-stimulated genes;Cytokine Signaling in Immune system;Immune System;Interferon alpha/beta signaling;Interferon Signaling;OAS antiviral response	11	11	11	22.5	22.5	22.5	67.314	25.693	84
UBE2M	0.280018	0.365452		P61081;M0QX69	P61081	NEDD8-conjugating enzyme Ubc12	Adaptive Immune System;Antigen processing: Ubiquitination & Proteasome degradation;Class I MHC mediated antigen processing & presentation;CLEC7A (Dectin-1) signaling;C-type lectin receptors (CLRs);Cytokine Signaling in Immune system;Dectin-1 mediated noncanonical NF-kB signaling;Immune System;Innate Immune System;Metabolism of proteins;Neddylation;NIK-->noncanonical NF-kB signaling;Post-translati…	3	3	3	15.3	15.3	15.3	20.9	3.8631	15
PYCR1	0.279321	0.718495		P32322;E2QRB3;P32322-2;P32322-3;J3QL24;J3KQ22;J3KTA8;J3QKT3;J3QRZ0;J3QLK9;J3QL32;J3QL23;J3QR88;J3QKT4;J3KSA9	P32322;E2QRB3;P32322-2;P32322-3;J3QL24;J3KQ22;J3KTA8;J3QKT3;J3QRZ0;J3QLK9;J3QL32;J3QL23	Pyrroline-5-carboxylate reductase 1, mitochondrial;Pyrroline-5-carboxylate reductase	Glutamate and glutamine metabolism;Metabolism;Metabolism of amino acids and derivatives	8	8	8	32.6	32.6	32.6	33.36	47.274	55
FERMT2	0.279229	1.04423		H0YJ34;Q96AC1;Q96AC1-3;A0A0U1RRM8;Q96AC1-2;H0YJB6;G3V3J0;G3V5R2;G3V281	H0YJ34;Q96AC1;Q96AC1-3;A0A0U1RRM8;Q96AC1-2	Fermitin family homolog 2	Cell junction organization;Cell-Cell communication;Cell-extracellular matrix interactions	11	11	11	17.3	17.3	17.3	73.352	23.264	53
LMNB1	0.278033	1.37714		P20700;E9PBF6;A0A0D9SFE5;A0A0D9SFY5	P20700;E9PBF6;A0A0D9SFE5	Lamin-B1	Apoptosis;Apoptotic cleavage of cellular proteins;Apoptotic execution phase;Breakdown of the nuclear lamina;Cell Cycle;Cell Cycle, Mitotic;Cellular responses to external stimuli;Cellular responses to stress;Cellular Senescence;Cytokine Signaling in Immune system;Depolymerisation of the Nuclear Lamina;Deregulated CDK5 triggers multiple neurodegenerative pathways in Alzheimer's disease models;Disea…	27	25	23	47.6	46.1	43.3	66.408	170.63	167
PELO	0.276309	0.283613		Q9BRX2	Q9BRX2	Protein pelota homolog		7	7	7	19.7	19.7	19.7	43.359	16.121	28
GALK1	0.269353	2.00945		P51570;P51570-2;K7ERJ9;K7EII7;K7ERN9	P51570;P51570-2	Galactokinase	Defective GALK1 can cause Galactosemia II (GALCT2);Disease;Diseases associated with glycosylation precursor biosynthesis;Diseases of glycosylation;Galactose catabolism;Metabolism;Metabolism of carbohydrates	11	11	11	32.1	32.1	32.1	42.272	22.611	63
HK1	0.267199	0.68841		P19367-4;P19367-2;P19367;P19367-3;B1AR63;B1AR62;Q2TB90;P52790;Q2TB90-3;Q2TB90-2	P19367-4;P19367-2;P19367;P19367-3	Hexokinase-1	Defective HK1 causes hexokinase deficiency (HK deficiency);Disease;Disorders of transmembrane transporters;Glucose metabolism;Glycolysis;Immune System;Innate Immune System;Metabolism;Metabolism of carbohydrates;Neutrophil degranulation;SLC transporter disorders	28	28	25	31	31	27.7	101.08	98.378	198
PKP2	0.265093	0.399524		Q99959-2;Q99959	Q99959-2;Q99959	Plakophilin-2	Developmental Biology;Formation of the cornified envelope;Keratinization	8	8	8	14.3	14.3	14.3	92.755	20.395	19
ATP2A2	0.264118	0.737993		P16615-5;P16615-2;P16615-3;P16615;H7C5W9;P16615-4;O14983-3;O14983-2;O14983;Q93084-4;Q93084-2;Q93084-3;Q93084-7;Q93084;Q93084-6;Q93084-5	P16615-5;P16615-2;P16615-3;P16615;H7C5W9;P16615-4	Sarcoplasmic/endoplasmic reticulum calcium ATPase 2	Cardiac conduction;Hemostasis;Ion channel transport;Ion homeostasis;Ion transport by P-type ATPases;Muscle contraction;Platelet calcium homeostasis;Platelet homeostasis;Pre-NOTCH Expression and Processing;Pre-NOTCH Processing in Golgi;Reduction of cytosolic Ca++ levels;Signal Transduction;Signaling by NOTCH;Transport of small molecules	12	12	12	15.8	15.8	15.8	109.73	91.557	70
PALLD	0.263126	0.216416		Q8WX93-3;Q8WX93;Q8WX93-8;Q8WX93-5;Q8WX93-4;Q8WX93-2;Q8WX93-9;Q8WX93-7;A0A3B3ISX8;H0YA05;F8WA26;D6R9F5;H0Y952;Q8WX93-6;D6RBB1	Q8WX93-3;Q8WX93;Q8WX93-8;Q8WX93-5;Q8WX93-4;Q8WX93-2;Q8WX93-9	Palladin		24	24	24	29.4	29.4	29.4	108.63	64.417	193
DDOST	0.261388	0.245139		A0A0C4DGS1;P39656;P39656-2;P39656-3;U3KQ84	A0A0C4DGS1;P39656;P39656-2;P39656-3;U3KQ84	Dolichyl-diphosphooligosaccharide--protein glycosyltransferase 48 kDa subunit	Advanced glycosylation endproduct receptor signaling;Asparagine N-linked glycosylation;Immune System;Innate Immune System;Metabolism of proteins;Neutrophil degranulation;Post-translational protein modification;SRP-dependent cotranslational protein targeting to membrane;Translation	5	5	5	13.7	13.7	13.7	48.799	9.2512	27
PSMC5	0.260759	1.66104		P62195-2;P62195;J3QQM1;J3QSA9;J3QLH6;J3KRP2;J3QRW1;J3QRR3;J3QSE0	P62195-2;P62195;J3QQM1	26S protease regulatory subunit 8	ABC transporter disorders;ABC-family proteins mediated transport;Activation of APC/C and APC/C:Cdc20 mediated degradation of mitotic proteins;Activation of NF-kappaB in B cells;Adaptive Immune System;Antigen processing: Ubiquitination & Proteasome degradation;Antigen processing-Cross presentation;APC/C:Cdc20 mediated degradation of mitotic proteins;APC/C:Cdc20 mediated degradation of Securin;APC/…	11	11	10	36.2	36.2	33.2	44.784	147.8	114
PPP1R13L	0.259799	0.415197		Q8WUF5;K7EN03	Q8WUF5	RelA-associated inhibitor	Gene expression (Transcription);Generic Transcription Pathway;Regulation of TP53 Activity;Regulation of TP53 Activity through Association with Co-factors;RNA Polymerase II Transcription;Transcriptional Regulation by TP53	4	4	4	7.2	7.2	7.2	89.09	18.798	22
DBNL	0.259647	0.840731		Q9UJU6;Q9UJU6-2;H0Y5J4;B4DDD6;Q9UJU6-5;Q9UJU6-4;Q9UJU6-3;Q9UJU6-6;F8WBG8	Q9UJU6;Q9UJU6-2;H0Y5J4;B4DDD6;Q9UJU6-5;Q9UJU6-4;Q9UJU6-3;Q9UJU6-6	Drebrin-like protein	Apoptosis;Apoptotic cleavage of cellular proteins;Apoptotic execution phase;Caspase-mediated cleavage of cytoskeletal proteins;Immune System;Innate Immune System;Neurexins and neuroligins;Neuronal System;Neutrophil degranulation;Programmed Cell Death;Protein-protein interactions at synapses	9	9	9	22.6	22.6	22.6	48.207	110.95	66
BAZ1A	0.254179	0.232718		Q9NRL2;Q9NRL2-2;A0A087WWN7	Q9NRL2;Q9NRL2-2	Bromodomain adjacent to zinc finger domain protein 1A		3	3	3	2.4	2.4	2.4	178.7	5.9312	5
RPL12	0.252186	0.578644		P30050;P30050-2	P30050;P30050-2	60S ribosomal protein L12	Axon guidance;Cap-dependent Translation Initiation;Developmental Biology;Disease;Eukaryotic Translation Elongation;Eukaryotic Translation Initiation;Eukaryotic Translation Termination;Formation of a pool of free 40S subunits;GTP hydrolysis and joining of the 60S ribosomal subunit;Infectious disease;Influenza Infection;Influenza Life Cycle;Influenza Viral RNA Transcription and Replication;L13a-med…	7	7	7	54.5	54.5	54.5	17.818	66.475	69
TUFM	0.249229	1.6721		P49411;H3BNU3	P49411	Elongation factor Tu, mitochondrial	Metabolism of proteins;Mitochondrial translation;Mitochondrial translation elongation;Translation	18	18	18	49.3	49.3	49.3	49.541	98.989	170
ATP5J	0.248014	0.0999571		P18859-2;P18859;A8MUH2	P18859-2;P18859;A8MUH2	ATP synthase-coupling factor 6, mitochondrial	Cristae formation;Formation of ATP by chemiosmotic coupling;Metabolism;Mitochondrial biogenesis;Organelle biogenesis and maintenance;Respiratory electron transport, ATP synthesis by chemiosmotic coupling, and heat production by uncoupling proteins.;The citric acid (TCA) cycle and respiratory electron transport	3	3	3	41.4	41.4	41.4	13.388	19.342	17
LRRC40	0.246763	0.117589		Q9H9A6	Q9H9A6	Leucine-rich repeat-containing protein 40		6	6	6	11.8	11.8	11.8	68.249	17.546	15
ADSS	0.245975	0.743932		P30520	P30520	Adenylosuccinate synthetase isozyme 2	Metabolism;Metabolism of nucleotides;Nucleobase biosynthesis;Purine ribonucleoside monophosphate biosynthesis	6	6	6	17.8	17.8	17.8	50.097	19.515	33
SAMHD1	0.240823	0.118794		Q9Y3Z3-4;Q9Y3Z3;A0A2R8YCS7;Q9Y3Z3-3;A0A2R8YD90;A0A2R8Y586;A0A2R8Y6J9;A0A2R8YF51;A0A2R8Y5D2;A0A2R8YDI8;A0A2R8YG48;A0A2R8YF18;A0A2R8Y7R5;A0A2R8Y755;A0A2R8YFV6	Q9Y3Z3-4;Q9Y3Z3;A0A2R8YCS7;Q9Y3Z3-3;A0A2R8YD90	Deoxynucleoside triphosphate triphosphohydrolase SAMHD1	Cytokine Signaling in Immune system;Immune System;Interferon alpha/beta signaling;Interferon Signaling;Metabolism;Metabolism of nucleotides;Nucleobase catabolism	6	6	6	11.2	11.2	11.2	68.121	9.6533	27
CPSF1	0.239733	0.296559		Q10570;E9PIM1;A0A087X101	Q10570	Cleavage and polyadenylation specificity factor subunit 1	Gene expression (Transcription);Metabolism of RNA;mRNA 3'-end processing;mRNA Splicing;mRNA Splicing - Major Pathway;Processing of Capped Intron-Containing Pre-mRNA;Processing of Capped Intronless Pre-mRNA;Processing of Intronless Pre-mRNAs;RNA Polymerase II Transcription;RNA Polymerase II Transcription Termination;Transport of Mature mRNA Derived from an Intronless Transcript;Transport of Mature…	7	7	7	5.7	5.7	5.7	160.88	13.625	16
GSK3B	0.238141	0.852658		A0A3B3ITW1;P49841;P49841-2	A0A3B3ITW1;P49841;P49841-2	Glycogen synthase kinase-3 beta	AKT phosphorylates targets in the cytosol;AMER1 mutants destabilize the destruction complex;APC truncation mutants have impaired AXIN binding;AXIN missense mutants destabilize the destruction complex;AXIN mutants destabilize the destruction complex, activating WNT signaling;Axon guidance;Beta-catenin phosphorylation cascade;B-WICH complex positively regulates rRNA expression;Cell Cycle;Cell Cycle…	2	2	2	8.1	8.1	8.1	52.454	17.619	10
DHX38	0.237825	0.244333		Q92620;Q92620-2;H3BV01;H3BQT9;J3KRT1;J3KSA8;H3BMS7	Q92620;Q92620-2	Pre-mRNA-splicing factor ATP-dependent RNA helicase PRP16	Gene expression (Transcription);Metabolism of RNA;mRNA 3'-end processing;mRNA Splicing;mRNA Splicing - Major Pathway;Processing of Capped Intron-Containing Pre-mRNA;RNA Polymerase II Transcription;RNA Polymerase II Transcription Termination;Transport of Mature mRNA derived from an Intron-Containing Transcript;Transport of Mature Transcript to Cytoplasm	5	5	5	4.3	4.3	4.3	140.5	9.6521	9
EML4	0.23477	1.42394		Q9HC35;Q9HC35-2;B5MBZ0	Q9HC35;Q9HC35-2;B5MBZ0	Echinoderm microtubule-associated protein-like 4		7	7	7	8.7	8.7	8.7	108.91	17.973	45
TUBB4B	0.233538	0.79227		P68371;M0R2D3;M0R2T4;A0A075B724	P68371	Tubulin beta-4B chain	Activation of AMPK downstream of NMDARs;Activation of NMDA receptors and postsynaptic events;Adaptive Immune System;Anchoring of the basal body to the plasma membrane;Asparagine N-linked glycosylation;Assembly and cell surface presentation of NMDA receptors;AURKA Activation by TPX2;Axon guidance;Carboxyterminal post-translational modifications of tubulin;Cell Cycle;Cell Cycle, Mitotic;Cellular re…	22	22	1	61.6	61.6	2.7	49.83	323.31	637
RPS20	0.231981	0.386999		P60866;P60866-2;E5RIP1;E5RJX2;G3XAN0	P60866;P60866-2;E5RIP1;E5RJX2	40S ribosomal protein S20	Activation of the mRNA upon binding of the cap-binding complex and eIFs, and subsequent binding to 43S;Axon guidance;Cap-dependent Translation Initiation;Developmental Biology;Disease;Eukaryotic Translation Elongation;Eukaryotic Translation Initiation;Eukaryotic Translation Termination;Formation of a pool of free 40S subunits;Formation of the ternary complex, and subsequently, the 43S complex;GTP…	3	3	3	22.7	22.7	22.7	13.373	15.207	42
H2AFV;H2AFZ	0.230267	0.287087		Q71UI9;P0C0S5;C9J0D1;Q71UI9-3;Q71UI9-4;Q71UI9-2;C9J386	Q71UI9;P0C0S5;C9J0D1;Q71UI9-3;Q71UI9-4;Q71UI9-2;C9J386	Histone H2A.V;Histone H2A.Z;Histone H2A	Activated PKN1 stimulates transcription of AR (androgen receptor) regulated genes KLK2 and KLK3;Activation of anterior HOX genes in hindbrain development during early embryogenesis;Activation of HOX genes during differentiation;Amyloid fiber formation;Base Excision Repair;Base-Excision Repair, AP Site Formation;B-WICH complex positively regulates rRNA expression;Cell Cycle;Cell Cycle, Mitotic;Cel…	4	2	2	31.2	18.8	18.8	13.509	3.3655	22
PA2G4	0.229804	1.01732		Q9UQ80;Q9UQ80-2;F8VR77;H0YIN7;F8W0A3	Q9UQ80;Q9UQ80-2	Proliferation-associated protein 2G4	Immune System;Innate Immune System;Neutrophil degranulation	16	16	16	45.9	45.9	45.9	43.786	136.35	156
DDX28	0.229042	0.163533		Q9NUL7	Q9NUL7	Probable ATP-dependent RNA helicase DDX28		5	5	5	8.7	8.7	8.7	59.58	6.2633	10
PPP1CA	0.226931	0.356352		P62136;P62136-2;E9PMD7;P62136-3;F5H1L6;F5H037;F8WE71;H0Y3Y6;F8W1A0	P62136;P62136-2;E9PMD7;P62136-3	Serine/threonine-protein phosphatase PP1-alpha catalytic subunit;Serine/threonine-protein phosphatase	Circadian Clock;DARPP-32 events;Downregulation of TGF-beta receptor signaling;G alpha (i) signalling events;GPCR downstream signalling;Metabolism;Metabolism of lipids;Opioid Signalling;Signal Transduction;Signaling by GPCR;Signaling by TGF-beta family members;Signaling by TGF-beta Receptor Complex;TGF-beta receptor signaling activates SMADs;Triglyceride catabolism;Triglyceride metabolism	10	10	5	38.2	38.2	14.2	37.512	144.11	91
RPL9	0.222965	0.923461		D6RAN4;A0A2R8Y5Y7;P32969;H0Y9V9;E7ESE0;H0Y9R4	D6RAN4;A0A2R8Y5Y7;P32969;H0Y9V9;E7ESE0;H0Y9R4	60S ribosomal protein L9	Axon guidance;Cap-dependent Translation Initiation;Developmental Biology;Disease;Eukaryotic Translation Elongation;Eukaryotic Translation Initiation;Eukaryotic Translation Termination;Formation of a pool of free 40S subunits;GTP hydrolysis and joining of the 60S ribosomal subunit;Infectious disease;Influenza Infection;Influenza Life Cycle;Influenza Viral RNA Transcription and Replication;L13a-med…	6	6	6	34.3	34.3	34.3	20.775	63.452	62
CPSF4	0.222589	0.117536		B7Z7B0;C9JEV9;O95639-3;O95639-2;O95639;H7C419	B7Z7B0;C9JEV9;O95639-3;O95639-2;O95639;H7C419	Cleavage and polyadenylation specificity factor subunit 4	Disease;Gene expression (Transcription);Host Interactions with Influenza Factors;Infectious disease;Influenza Infection;Inhibition of Host mRNA Processing and RNA Silencing;Metabolism of RNA;mRNA 3'-end processing;mRNA Splicing;mRNA Splicing - Major Pathway;NS1 Mediated Effects on Host Pathways;Processing of Capped Intron-Containing Pre-mRNA;Processing of Capped Intronless Pre-mRNA;Processing of …	2	2	2	16.2	16.2	16.2	21.957	7.2169	15
UBE3A	0.222587	0.189381		A0A0D9SG77;A0A1B0GVL3;Q05086-2;Q05086-3;Q05086;A0A0D9SES7;A0A0D9SF91	A0A0D9SG77;A0A1B0GVL3;Q05086-2;Q05086-3;Q05086	Ubiquitin-protein ligase E3A	Adaptive Immune System;Antigen processing: Ubiquitination & Proteasome degradation;Class I MHC mediated antigen processing & presentation;Immune System	5	5	5	8.2	8.2	8.2	88.082	17.654	19
ACTA1;ACTC1;ACTG2;ACTA2	0.221308	0.5269		P68133;P68032;P63267;P62736;A6NL76;F8WB63;B8ZZJ2;C9JFL5;F6UVQ4;F6QUT6	P68133;P68032;P63267;P62736;A6NL76	Actin, alpha skeletal muscle;Actin, alpha cardiac muscle 1;Actin, gamma-enteric smooth muscle;Actin, aortic smooth muscle	Muscle contraction;NOTCH4 Intracellular Domain Regulates Transcription;Signal Transduction;Signaling by NOTCH;Signaling by NOTCH4;Smooth Muscle Contraction;Striated Muscle Contraction	15	1	1	30.8	4.2	4.2	42.051	20.039	73
MIF	0.21888	0.0916524		P14174	P14174	Macrophage migration inhibitory factor	Cell surface interactions at the vascular wall;Cytokine Signaling in Immune system;Gene and protein expression by JAK-STAT signaling after Interleukin-12 stimulation;Hemostasis;Immune System;Innate Immune System;Interleukin-12 family signaling;Interleukin-12 signaling;Neutrophil degranulation;Signaling by Interleukins	5	5	5	42.6	42.6	42.6	12.476	32.259	108
NENF	0.218163	0.232355		Q9UMX5	Q9UMX5	Neudesin		5	5	5	36	36	36	18.856	9.4235	18
SEPT9	0.217499	0.28835		Q9UHD8;Q9UHD8-5;Q9UHD8-2;Q9UHD8-7;Q9UHD8-3;Q9UHD8-8;Q9UHD8-9;Q9UHD8-4;K7EL40;K7EK18;K7ENL0;K7ELJ9;K7EQD7;K7ER14;K7ER52;K7EIE4;K7EJ51;K7EPY1;K7EJV0;K7EJZ2;K7ENQ5;K7EN52;K7EKN4;K7EIR4;K7EJL9;K7ER34;K7ERG1	Q9UHD8;Q9UHD8-5;Q9UHD8-2;Q9UHD8-7;Q9UHD8-3	Septin-9		19	19	19	39.6	39.6	39.6	65.401	136.26	84
ZNF185	0.213636	0.371793		O15231;O15231-3;O15231-4;O15231-7;O15231-6;H0Y704;O15231-5;O15231-8;O15231-2;H7BZT5;O15231-9;H7C1R1	O15231;O15231-3;O15231-4;O15231-7;O15231-6;H0Y704;O15231-5;O15231-8;O15231-2;H7BZT5;O15231-9	Zinc finger protein 185		9	9	9	23.7	23.7	23.7	73.525	83.301	51
ACACA;ACACB	0.210763	0.104842		Q13085-3;Q13085-2;Q13085;Q13085-4;O00763-3;O00763-2;O00763;A0A087X0W4;S4R3S7;Q59FY4	Q13085-3;Q13085-2;Q13085;Q13085-4;O00763-3;O00763-2;O00763	Acetyl-CoA carboxylase 1;Biotin carboxylase;Acetyl-CoA carboxylase 2;Biotin carboxylase	Activation of gene expression by SREBF (SREBP);Biotin transport and metabolism;ChREBP activates metabolic gene expression;Defective HLCS causes multiple carboxylase deficiency;Defects in biotin (Btn) metabolism;Defects in vitamin and cofactor metabolism;Disease;Diseases of metabolism;Fatty acid metabolism;Fatty acyl-CoA biosynthesis;Import of palmitoyl-CoA into the mitochondrial matrix;Integratio…	4	4	4	2.5	2.5	2.5	257.24	9.0711	6
CAD	0.209616	0.991605		F8VPD4;P27708;H7C2E4;H7C3Z5;H7BZB3	F8VPD4;P27708	CAD protein;Glutamine-dependent carbamoyl-phosphate synthase;Aspartate carbamoyltransferase;Dihydroorotase	Metabolism;Metabolism of nucleotides;Nucleobase biosynthesis;Pyrimidine biosynthesis	35	35	34	19.1	19.1	18.7	236.02	133.34	184
PSMD4	0.207697	0.896777		P55036;H0Y3Y9;A6PVX3;P55036-2;H0Y561;A2A3N6	P55036;H0Y3Y9	26S proteasome non-ATPase regulatory subunit 4	ABC transporter disorders;ABC-family proteins mediated transport;Activation of APC/C and APC/C:Cdc20 mediated degradation of mitotic proteins;Activation of NF-kappaB in B cells;Adaptive Immune System;Antigen processing: Ubiquitination & Proteasome degradation;Antigen processing-Cross presentation;APC/C:Cdc20 mediated degradation of mitotic proteins;APC/C:Cdc20 mediated degradation of Securin;APC/…	5	5	1	20.2	20.2	6.6	40.736	29.66	48
PSMD10	0.207278	0.162348		B1AJY5;B1AJY7;O75832;B1AJY6;O75832-2	B1AJY5;B1AJY7;O75832;B1AJY6;O75832-2	26S proteasome non-ATPase regulatory subunit 10	ABC transporter disorders;ABC-family proteins mediated transport;Activation of APC/C and APC/C:Cdc20 mediated degradation of mitotic proteins;Activation of NF-kappaB in B cells;Adaptive Immune System;Antigen processing: Ubiquitination & Proteasome degradation;Antigen processing-Cross presentation;APC/C:Cdc20 mediated degradation of mitotic proteins;APC/C:Cdc20 mediated degradation of Securin;APC/…	4	4	4	30.8	30.8	30.8	20.217	9.2937	20
CCAR2	0.20661	0.218912		Q8N163-2;Q8N163;G3V119;H0YB24;E5RGU7;E5RFJ3;E5RHJ4;H0YC69;H0YC58;E5RHH8;A0A087X2B6	Q8N163-2;Q8N163;G3V119;H0YB24	Cell cycle and apoptosis regulator protein 2	Cellular response to heat stress;Cellular responses to external stimuli;Cellular responses to stress;Regulation of HSF1-mediated heat shock response	11	11	11	18.2	18.2	18.2	103.14	40.583	48
pk;ZAK	0.20613	0.200834		D4Q8H0;Q9NYL2-3;Q9NYL2-2;Q9NYL2;C9J3F7	D4Q8H0;Q9NYL2-3;Q9NYL2-2;Q9NYL2;C9J3F7	Mitogen-activated protein kinase kinase kinase MLT		2	2	2	4.8	4.8	4.8	51.582	2.9642	14
TAGLN	0.20508	0.0755677		H0YCU9;Q01995	H0YCU9;Q01995	Transgelin		5	5	5	37.1	37.1	37.1	16.733	8.461	20
NPM1	0.203219	0.106705		P06748;P06748-3;P06748-2;E5RI98;E5RGW4	P06748;P06748-3;P06748-2	Nucleophosmin	Cell Cycle;Chromosome Maintenance;Deposition of new CENPA-containing nucleosomes at the centromere;Disease;Gene expression (Transcription);Generic Transcription Pathway;HIV Infection;Host Interactions of HIV factors;Infectious disease;Interactions of Rev with host cellular proteins;Metabolism of proteins;Nuclear import of Rev protein;Nucleosome assembly;Post-translational protein modification;RNA…	15	15	15	53.1	53.1	53.1	32.575	323.31	205
GFPT1	0.200305	0.332872		Q06210-2;Q06210;O94808;E5RJP4	Q06210-2;Q06210	Glutamine--fructose-6-phosphate aminotransferase [isomerizing] 1	Asparagine N-linked glycosylation;Biosynthesis of the N-glycan precursor (dolichol lipid-linked oligosaccharide, LLO) and transfer to a nascent protein;Defective GFPT1 causes CMSTA1;Disease;Diseases associated with glycosylation precursor biosynthesis;Diseases of glycosylation;IRE1alpha activates chaperones;Metabolism of proteins;Post-translational protein modification;Synthesis of substrates in …	17	17	17	32.7	32.7	32.7	76.758	61.721	121
PRPF19	0.192654	0.212951		Q9UMS4;F5GY56;H0YGZ5;H0YGF3;F5H2I0	Q9UMS4	Pre-mRNA-processing factor 19	DNA Repair;Dual incision in TC-NER;Formation of TC-NER Pre-Incision Complex;Gap-filling DNA repair synthesis and ligation in TC-NER;Metabolism of RNA;mRNA Splicing;mRNA Splicing - Major Pathway;Nucleotide Excision Repair;Processing of Capped Intron-Containing Pre-mRNA;Transcription-Coupled Nucleotide Excision Repair (TC-NER)	9	9	9	31	31	31	55.18	161.07	49
TMX1	0.192129	0.362049		Q9H3N1;G3V448	Q9H3N1	Thioredoxin-related transmembrane protein 1		3	3	3	11.4	11.4	11.4	31.791	9.9973	13
PCBP1	0.191839	0.974375		Q15365;J3QT27;P57721;P57721-4;E9PFP8;P57721-5;P57721-3;P57721-2;H3BSP4;C9J0A4;C9K0A2;C9JZY3;C9JTY5;C9IZV9;C9JSA6;C9J7A9;C9J5V4;F8VTZ0;F8WC71;P57723-2;P57723	Q15365	Poly(rC)-binding protein 1	Cell Cycle;Cell Cycle Checkpoints;FOXO-mediated transcription;FOXO-mediated transcription of cell cycle genes;G1/S DNA Damage Checkpoints;Gene expression (Transcription);Generic Transcription Pathway;Metabolism of RNA;mRNA Splicing;mRNA Splicing - Major Pathway;p53-Dependent G1 DNA Damage Response;p53-Dependent G1/S DNA damage checkpoint;Processing of Capped Intron-Containing Pre-mRNA;RNA Polymer…	12	12	9	55.3	55.3	45.2	37.497	196.97	152
WDR12	0.191536	0.279141		Q9GZL7	Q9GZL7	Ribosome biogenesis protein WDR12	Major pathway of rRNA processing in the nucleolus and cytosol;Metabolism of RNA;rRNA processing;rRNA processing in the nucleus and cytosol	7	7	7	21	21	21	47.707	14.298	37
SDF4	0.188416	0.0604498		Q9BRK5-2;Q9BRK5;Q9BRK5-6;H0Y3T6;G3V1E2;Q9BRK5-4;Q9BRK5-3;Q9BRK5-5	Q9BRK5-2;Q9BRK5;Q9BRK5-6;H0Y3T6;G3V1E2;Q9BRK5-4;Q9BRK5-3	45 kDa calcium-binding protein		5	5	5	27.4	27.4	27.4	30.197	10.424	10
ILKAP;ILKAP3	0.187847	0.159011		Q9H0C8;H7C2I8;E9PC05;F8SNU7	Q9H0C8;H7C2I8;E9PC05;F8SNU7	Integrin-linked kinase-associated serine/threonine phosphatase 2C		4	4	4	11	11	11	42.906	6.4248	15
TST	0.187759	0.217165		Q16762	Q16762	Thiosulfate sulfurtransferase	Degradation of cysteine and homocysteine;Metabolism;Metabolism of amino acids and derivatives;Sulfide oxidation to sulfate;Sulfur amino acid metabolism	2	2	2	9.8	9.8	9.8	33.429	4.0294	15
HARS;HARS2	0.187401	0.134056		P12081;P12081-4;P12081-2;P12081-3;B3KWE1;B4E1C5;A0A2R8Y3N3;A0A2R8Y6I1;B4DDD8;E7ETE2;A0A2R8Y5P7;P49590-2;P49590;A0A2R8Y5E8;A0A2R8Y4X6;D6RJE6;B4DQ67;A0A2R8YCI2;D6RB22;D6RF05;A0A2R8YFR1	P12081;P12081-4;P12081-2;P12081-3;B3KWE1;B4E1C5;A0A2R8Y3N3;A0A2R8Y6I1;B4DDD8;E7ETE2;A0A2R8Y5P7;P49590-2;P49590	Histidine--tRNA ligase, cytoplasmic;Probable histidine--tRNA ligase, mitochondrial	Cytosolic tRNA aminoacylation;Metabolism of proteins;Mitochondrial tRNA aminoacylation;Translation;tRNA Aminoacylation	5	5	5	9.8	9.8	9.8	57.41	6.414	18
GNB2;GNB4	0.185266	0.627137		P62879;C9JZN1;C9JIS1;C9JXA5;Q9HAV0;C9JD14;Q9BRK4	P62879;C9JZN1;C9JIS1;C9JXA5;Q9HAV0	Guanine nucleotide-binding protein G(I)/G(S)/G(T) subunit beta-2;Guanine nucleotide-binding protein subunit beta-4	Activation of G protein gated Potassium channels;Activation of GABAB receptors;Activation of kainate receptors upon glutamate binding;ADP signalling through P2Y purinoceptor 1;ADP signalling through P2Y purinoceptor 12;Adrenaline,noradrenaline inhibits insulin secretion;Aquaporin-mediated transport;Beta-catenin independent WNT signaling;Ca2+ pathway;Chaperonin-mediated protein folding;Class B/2 (…	8	8	2	25.3	25.3	4.1	37.331	147.01	89
CAPNS1	0.183635	0.105984		K7EM73;K7ELJ7;A0A0C4DGQ5;P04632;K7EIV0;A0A075B7C0;K7ES78;K7EMQ1;U3KQE2;K7EKD8	K7EM73;K7ELJ7;A0A0C4DGQ5;P04632;K7EIV0;A0A075B7C0	Calpain small subunit 1	Degradation of the extracellular matrix;Deregulated CDK5 triggers multiple neurodegenerative pathways in Alzheimer's disease models;Developmental Biology;Disease;Extracellular matrix organization;Formation of the cornified envelope;Keratinization;Neurodegenerative Diseases	3	3	3	29.4	29.4	29.4	15.958	9.5865	19
CLIC4	0.178033	0.599618		Q9Y696	Q9Y696	Chloride intracellular channel protein 4		6	6	6	30.8	30.8	30.8	28.772	43.865	66
DDI2	0.17782	0.0752102		Q5TDH0;Q5TDH0-3;Q5TDH0-2;H0YII4;H0YI90	Q5TDH0;Q5TDH0-3;Q5TDH0-2	Protein DDI1 homolog 2		4	4	4	18	18	18	44.522	11.14	8
SARS	0.176668	0.563518		Q5T5C7;P49591	Q5T5C7;P49591	Serine--tRNA ligase, cytoplasmic	Cytosolic tRNA aminoacylation;Metabolism;Metabolism of amino acids and derivatives;Metabolism of proteins;Selenoamino acid metabolism;Selenocysteine synthesis;Translation;tRNA Aminoacylation	8	8	8	14.7	14.7	14.7	61.312	17.465	47
PFKM	0.17539	1.16437		P08237-3;P08237;A0A2R8Y891;P08237-2;F8VZI0;F8VP00;F8VZQ1;F8VNX2;F8VX13;F8VSF7;F8VVE3;F8W1J8;F8VYK8;F8VUB8;F8VSL1;F8VW30;F8VTQ3	P08237-3;P08237;A0A2R8Y891;P08237-2;F8VZI0	ATP-dependent 6-phosphofructokinase, muscle type	Glucose metabolism;Glycolysis;Metabolism;Metabolism of carbohydrates	14	12	11	20.7	18.6	17.5	93.253	33.301	55
SNX9	0.175292	0.17332		Q9Y5X1	Q9Y5X1	Sorting nexin-9	Clathrin-mediated endocytosis;Golgi Associated Vesicle Biogenesis;Membrane Trafficking;trans-Golgi Network Vesicle Budding;Vesicle-mediated transport	3	3	3	6.2	6.2	6.2	66.591	4.4616	11
GATAD2A	0.174751	0.314381		Q86YP4-2;Q86YP4;Q86YP4-3	Q86YP4-2;Q86YP4;Q86YP4-3	Transcriptional repressor p66-alpha	Chromatin modifying enzymes;Chromatin organization;Epigenetic regulation of gene expression;ERCC6 (CSB) and EHMT2 (G9a) positively regulate rRNA expression;Gene expression (Transcription);Generic Transcription Pathway;HDACs deacetylate histones;Intracellular signaling by second messengers;PIP3 activates AKT signaling;Positive epigenetic regulation of rRNA expression;PTEN Regulation;Regulation of …	3	2	2	7.6	5.8	5.8	65.225	3.7855	5
DBN1	0.172832	0.389647		Q16643;Q16643-3;Q16643-2;D6R9W4;D6R9Q9;D6RFI1;D6RCR4	Q16643;Q16643-3;Q16643-2;D6R9W4	Drebrin		14	14	14	25.1	25.1	25.1	71.428	99.567	91
PRKCI;PRKCZ	0.172233	0.103064		P41743;E9PBE1;Q05513-2;Q05513-3;Q05513	P41743;E9PBE1;Q05513-2;Q05513-3;Q05513	Protein kinase C iota type;Protein kinase C zeta type	Cell junction organization;Cell-Cell communication;Cell-cell junction organization;Death Receptor Signalling;ESR-mediated signaling;Estrogen-stimulated signaling through PRKCZ;Extra-nuclear estrogen signaling;GPVI-mediated activation cascade;Hemostasis;p75 NTR receptor-mediated signalling;p75NTR recruits signalling complexes;p75NTR signals via NF-kB;Platelet activation, signaling and aggregation;…	2	2	2	3.5	3.5	3.5	68.262	2.1912	13
WDR1	0.171321	0.45911		O75083;D6RD66;O75083-3	O75083;D6RD66;O75083-3	WD repeat-containing protein 1	Hemostasis;Platelet activation, signaling and aggregation;Platelet degranulation;Response to elevated platelet cytosolic Ca2+	17	17	17	31	31	31	66.193	56.223	164
CORO1C	0.169648	0.409329		Q9ULV4;Q9ULV4-2;Q9ULV4-3;B4E3S0;H0YHL7;F8VV53;F8W1H8;F8VUX3;F8VSA4;F8VRE9;F8VTT6;F8VVB7;H3BRY3;P31146	Q9ULV4;Q9ULV4-2;Q9ULV4-3;B4E3S0;H0YHL7	Coronin-1C;Coronin		16	16	16	30	30	30	53.248	283.6	133
PSMC6	0.169169	0.607744		A0A087X2I1;P62333;H0YJC0;H0YJS8;H0YJX2;H0YJE9;H0YJT1	A0A087X2I1;P62333;H0YJC0	26S protease regulatory subunit 10B	ABC transporter disorders;ABC-family proteins mediated transport;Activation of APC/C and APC/C:Cdc20 mediated degradation of mitotic proteins;Activation of NF-kappaB in B cells;Adaptive Immune System;Antigen processing: Ubiquitination & Proteasome degradation;Antigen processing-Cross presentation;APC/C:Cdc20 mediated degradation of mitotic proteins;APC/C:Cdc20 mediated degradation of Securin;APC/…	15	15	15	48.1	48.1	48.1	45.796	124.42	134
DLAT	0.166169	0.179036		H0YDD4;P10515;E9PEJ4	H0YDD4;P10515;E9PEJ4	Acetyltransferase component of pyruvate dehydrogenase complex;Dihydrolipoyllysine-residue acetyltransferase component of pyruvate dehydrogenase complex, mitochondrial	Glyoxylate metabolism and glycine degradation;Metabolism;Metabolism of amino acids and derivatives;Pyruvate metabolism;Pyruvate metabolism and Citric Acid (TCA) cycle;Regulation of pyruvate dehydrogenase (PDH) complex;Signal Transduction;Signaling by Nuclear Receptors;Signaling by Retinoic Acid;The citric acid (TCA) cycle and respiratory electron transport	3	3	3	8.4	8.4	8.4	51.201	9.319	13
CTPS1	0.166062	0.188858		A0A3B3IRI2;P17812;B4E1E0;P17812-2;A0A3B3IRQ8;A0A3B3ITF6;A0A3B3ITB8;A0A3B3ITH9;A0A3B3ISY3;Q9NRF8	A0A3B3IRI2;P17812;B4E1E0;P17812-2;A0A3B3IRQ8;A0A3B3ITF6	CTP synthase 1;CTP synthase	Interconversion of nucleotide di- and triphosphates;Metabolism;Metabolism of nucleotides	17	17	17	32.3	32.3	32.3	63.723	101.86	135
HADHB	0.163278	0.306002		P55084-2;P55084;F5GZQ3;B5MD38;C9JEY0;C9JE81;C9K0M0	P55084-2;P55084;F5GZQ3;B5MD38	Trifunctional enzyme subunit beta, mitochondrial;3-ketoacyl-CoA thiolase	Acyl chain remodeling of CL;Beta oxidation of decanoyl-CoA to octanoyl-CoA-CoA;Beta oxidation of hexanoyl-CoA to butanoyl-CoA;Beta oxidation of lauroyl-CoA to decanoyl-CoA-CoA;Beta oxidation of myristoyl-CoA to lauroyl-CoA;Beta oxidation of octanoyl-CoA to hexanoyl-CoA;Beta oxidation of palmitoyl-CoA to myristoyl-CoA;Fatty acid metabolism;Glycerophospholipid biosynthesis;Metabolism;Metabolism of …	20	20	20	55.8	55.8	55.8	48.879	106.94	206
YWHAH	0.16273	0.277654		Q04917;F8WEB6;A2IDB1;A2IDB2	Q04917	14-3-3 protein eta	Activation of BAD and translocation to mitochondria;Activation of BH3-only proteins;Apoptosis;Cell Cycle;Cell Cycle Checkpoints;Chk1/Chk2(Cds1) mediated inactivation of Cyclin B:Cdk1 complex;G2/M Checkpoints;G2/M DNA damage checkpoint;Gene expression (Transcription);Generic Transcription Pathway;Intrinsic Pathway for Apoptosis;Membrane Trafficking;Programmed Cell Death;RHO GTPase Effectors;RHO GT…	8	5	5	35.8	25.6	25.6	28.218	323.31	31
ATAD2	0.162628	0.0474154		Q6PL18;Q6PL18-2;A0A0B4J211	Q6PL18;Q6PL18-2	ATPase family AAA domain-containing protein 2	Gene expression (Transcription);Generic Transcription Pathway;RNA Polymerase II Transcription;TFAP2 (AP-2) family regulates transcription of growth factors and their receptors;Transcriptional regulation by the AP-2 (TFAP2) family of transcription factors	3	3	3	2.9	2.9	2.9	158.55	6.2046	9
CIAO1	0.157881	0.071111		O76071	O76071	Probable cytosolic iron-sulfur protein assembly protein CIAO1	Cytosolic iron-sulfur cluster assembly;Metabolism	4	4	4	11.2	11.2	11.2	37.84	10.586	16
LIMA1	0.151025	0.304495		Q9UHB6;Q9UHB6-4;F8VQE1;Q9UHB6-2;Q9UHB6-5;F8VS07;Q9UHB6-3;F8VRN8;F8VVQ7;F8VTU2	Q9UHB6;Q9UHB6-4;F8VQE1;Q9UHB6-2;Q9UHB6-5;F8VS07;Q9UHB6-3;F8VRN8	LIM domain and actin-binding protein 1		14	14	14	19.6	19.6	19.6	85.225	29.712	139
RARS	0.145697	0.437462		P54136;P54136-2;E5RH09;E5RJM9	P54136;P54136-2	Arginine--tRNA ligase, cytoplasmic	Cytosolic tRNA aminoacylation;Metabolism;Metabolism of amino acids and derivatives;Metabolism of proteins;Selenoamino acid metabolism;Translation;tRNA Aminoacylation	17	17	17	30.9	30.9	30.9	75.378	215.66	107
ARVCF	0.143777	0.279997		C9JJX6;E9PDC3;O00192-2;O00192	C9JJX6;E9PDC3;O00192-2;O00192	Armadillo repeat protein deleted in velo-cardio-facial syndrome		3	3	3	3.9	3.9	3.9	96.827	5.5361	11
SMARCC2	0.142299	0.138728		F8VXC8;Q8TAQ2-2;Q8TAQ2-3;Q8TAQ2	F8VXC8;Q8TAQ2-2;Q8TAQ2-3;Q8TAQ2	SWI/SNF complex subunit SMARCC2	Chromatin modifying enzymes;Chromatin organization;Gene expression (Transcription);Generic Transcription Pathway;RMTs methylate histone arginines;RNA Polymerase II Transcription;RUNX1 interacts with co-factors whose precise effect on RUNX1 targets is not known;Transcriptional regulation by RUNX1	4	4	1	4.6	4.6	2.6	136.18	45.497	16
DMAP1	0.14195	0.229691		Q5TG40;Q9NPF5;Q5TG38;Q5TG39;Q5TG37;Q5TG36	Q5TG40;Q9NPF5;Q5TG38;Q5TG39	DNA methyltransferase 1-associated protein 1	Chromatin modifying enzymes;Chromatin organization;HATs acetylate histones	3	3	3	13.9	13.9	13.9	35.389	10.647	9
RPF1	0.14171	0.0712533		Q9H9Y2;X6R7Q1	Q9H9Y2;X6R7Q1	Ribosome production factor 1		2	2	2	12.6	12.6	12.6	40.11	5.204	5
KIF5B	0.140851	0.317778		P33176;A0A0G2JMZ6;J3KNA1;O60282;Q12840;O60282-2	P33176	Kinesin-1 heavy chain	Adaptive Immune System;COPI-dependent Golgi-to-ER retrograde traffic;Factors involved in megakaryocyte development and platelet production;Golgi-to-ER retrograde transport;Hemostasis;Immune System;Insulin processing;Intra-Golgi and retrograde Golgi-to-ER traffic;Kinesins;Membrane Trafficking;Metabolism of proteins;MHC class II antigen presentation;Peptide hormone metabolism;RHO GTPase Effectors;R…	29	29	29	36.8	36.8	36.8	109.68	91.512	200
MMP14	0.138264	0.121454		P50281;F8W1B7	P50281	Matrix metalloproteinase-14	Activation of Matrix Metalloproteinases;Collagen degradation;Degradation of the extracellular matrix;Extracellular matrix organization	5	5	5	10.3	10.3	10.3	65.893	6.4434	31
TCEB2	0.133114	0.0178392		B8ZZU8;I3L0M9;Q15370;Q15370-2;A0A0B4J296	B8ZZU8;I3L0M9;Q15370;Q15370-2;A0A0B4J296	Transcription elongation factor B polypeptide 2	Adaptive Immune System;Antigen processing: Ubiquitination & Proteasome degradation;Axon guidance;Cellular response to hypoxia;Cellular responses to external stimuli;Cellular responses to stress;Class I MHC mediated antigen processing & presentation;Developmental Biology;Disease;Formation of HIV elongation complex in the absence of HIV Tat;Formation of HIV-1 elongation complex containing HIV-1 Tat…	2	2	2	17.7	17.7	17.7	12.527	3.0312	16
PPP3CA	0.132261	0.137808		Q08209-3;Q08209-2;Q08209;E7ETC2;Q08209-4;Q08209-5;E9PPC8;E9PK68;Q5F2G0;Q5F2F8;P16298-2;P16298-3;P16298;P16298-4	Q08209-3;Q08209-2;Q08209;E7ETC2;Q08209-4;Q08209-5	Serine/threonine-protein phosphatase 2B catalytic subunit alpha isoform;Serine/threonine-protein phosphatase	Adaptive Immune System;Axon guidance;Beta-catenin independent WNT signaling;Ca2+ pathway;Calcineurin activates NFAT;CLEC7A (Dectin-1) induces NFAT activation;CLEC7A (Dectin-1) signaling;C-type lectin receptors (CLRs);DARPP-32 events;Developmental Biology;Downstream signaling events of B Cell Receptor (BCR);Fc epsilon receptor (FCERI) signaling;FCERI mediated Ca+2 mobilization;G alpha (i) signalli…	5	5	5	12.8	12.8	12.8	52.671	8.4416	16
	0.130983	0.285545		B4DLN1;P52815;I3L1E8	B4DLN1		Metabolism of proteins;Mitochondrial translation;Mitochondrial translation elongation;Mitochondrial translation initiation;Mitochondrial translation termination;Translation	11	11	4	25.6	25.6	7.2	48.099	28.614	45
COPB1	0.127492	0.302759		P53618;E9PP73;E9PP63;E9PKQ1	P53618	Coatomer subunit beta	Asparagine N-linked glycosylation;COPI-dependent Golgi-to-ER retrograde traffic;COPI-mediated anterograde transport;ER to Golgi Anterograde Transport;Golgi-to-ER retrograde transport;Immune System;Innate Immune System;Intra-Golgi and retrograde Golgi-to-ER traffic;Membrane Trafficking;Metabolism of proteins;Neutrophil degranulation;Post-translational protein modification;Transport to the Golgi an…	12	12	12	17.9	17.9	17.9	107.14	36.038	52
PKM	0.127237	0.366312		P14618;P14618-2;P14618-3;H3BTN5;B4DNK4;H3BQ34;H3BR70;H3BUW1;H3BTJ2;H3BT25;H3BU13;H3BN34;H3BQZ3;P30613-2;P30613	P14618;P14618-2;P14618-3;H3BTN5;B4DNK4;H3BQ34;H3BR70	Pyruvate kinase PKM;Pyruvate kinase	Developmental Biology;Glucose metabolism;Glycolysis;Immune System;Innate Immune System;Metabolism;Metabolism of carbohydrates;Neutrophil degranulation;Regulation of beta-cell development;Regulation of gene expression in beta cells	48	48	48	81.4	81.4	81.4	57.936	323.31	649
EIF4A1	0.125593	0.571292		P60842;J3KT12;P60842-2;J3KTB5;J3QS69;J3QL43;J3KSZ0;J3QR64;J3QLN6;J3KTN0;J3QKZ9;J3KS25;J3QL52	P60842;J3KT12;P60842-2;J3KTB5;J3QS69;J3QL43;J3KSZ0;J3QR64	Eukaryotic initiation factor 4A-I	Activation of the mRNA upon binding of the cap-binding complex and eIFs, and subsequent binding to 43S;Antiviral mechanism by IFN-stimulated genes;Cap-dependent Translation Initiation;Cytokine Signaling in Immune system;Deadenylation of mRNA;Deadenylation-dependent mRNA decay;Eukaryotic Translation Initiation;GTP hydrolysis and joining of the 60S ribosomal subunit;Immune System;Interferon Signali…	24	24	13	61.1	61.1	35.5	46.153	323.31	292
FAM98B	0.124679	0.0821908		Q52LJ0-2;Q52LJ0	Q52LJ0-2;Q52LJ0	Protein FAM98B	Metabolism of RNA;tRNA processing;tRNA processing in the nucleus	6	4	4	17.1	9.5	9.5	45.547	24.089	36
MVP	0.123512	0.297964		Q14764;H3BRL2;H3BQK6;H3BP76;H3BUK7;H3BNF6;H3BPZ2;H3BNF2;H3BUP3;H3BQE7	Q14764	Major vault protein	Immune System;Innate Immune System;Neutrophil degranulation	16	16	16	22.6	22.6	22.6	99.326	70.647	172
PDHA1	0.120724	0.378053		P08559-3;P08559;P08559-2;P08559-4;Q5JPU3;Q5JPU0;Q5JPT9;Q5JPU1;P29803;Q5JPU2	P08559-3;P08559;P08559-2;P08559-4	Pyruvate dehydrogenase E1 component subunit alpha, somatic form, mitochondrial	Glyoxylate metabolism and glycine degradation;Metabolism;Metabolism of amino acids and derivatives;Pyruvate metabolism;Pyruvate metabolism and Citric Acid (TCA) cycle;Regulation of pyruvate dehydrogenase (PDH) complex;Signal Transduction;Signaling by Nuclear Receptors;Signaling by Retinoic Acid;The citric acid (TCA) cycle and respiratory electron transport	12	12	12	30.1	30.1	30.1	40.188	30.388	77
ALDH4A1	0.119936	0.0614895		P30038-3;P30038;P30038-2;Q5TF55	P30038-3;P30038;P30038-2;Q5TF55	Delta-1-pyrroline-5-carboxylate dehydrogenase, mitochondrial	Glyoxylate metabolism and glycine degradation;Metabolism;Metabolism of amino acids and derivatives;Proline catabolism	4	4	4	10.9	10.9	10.9	56.042	8.4549	19
EIF3C;EIF3CL	0.119049	0.126017		Q99613-2;Q99613;B5ME19;H3BPE4;H3BTY8;H3BPE3	Q99613-2;Q99613;B5ME19	Eukaryotic translation initiation factor 3 subunit C;Eukaryotic translation initiation factor 3 subunit C-like protein	Activation of the mRNA upon binding of the cap-binding complex and eIFs, and subsequent binding to 43S;Cap-dependent Translation Initiation;Eukaryotic Translation Initiation;Formation of a pool of free 40S subunits;Formation of the ternary complex, and subsequently, the 43S complex;GTP hydrolysis and joining of the 60S ribosomal subunit;L13a-mediated translational silencing of Ceruloplasmin expre…	23	23	23	26	26	26	104.1	104.5	197
MISP	0.118512	0.133508		Q8IVT2	Q8IVT2	Mitotic interactor and substrate of PLK1		6	6	6	10.3	10.3	10.3	75.356	7.5418	21
EIF4A3	0.117691	0.129215		P38919;I3L3H2	P38919;I3L3H2	Eukaryotic initiation factor 4A-III;Eukaryotic initiation factor 4A-III, N-terminally processed	Antiviral mechanism by IFN-stimulated genes;Axon guidance;Cytokine Signaling in Immune system;Deadenylation of mRNA;Deadenylation-dependent mRNA decay;Developmental Biology;Gene expression (Transcription);Immune System;Interferon Signaling;ISG15 antiviral mechanism;Metabolism of RNA;mRNA 3'-end processing;mRNA Splicing;mRNA Splicing - Major Pathway;Nonsense Mediated Decay (NMD) enhanced by the Ex…	14	11	11	32.1	26.3	26.3	46.871	35.94	71
EFTUD2	0.113433	0.145657		Q15029-2;Q15029;Q15029-3;K7EP67;K7EJ74	Q15029-2;Q15029;Q15029-3	116 kDa U5 small nuclear ribonucleoprotein component	Metabolism of RNA;mRNA Splicing;mRNA Splicing - Major Pathway;mRNA Splicing - Minor Pathway;Processing of Capped Intron-Containing Pre-mRNA	17	16	16	23.6	22.5	22.5	105.38	42.299	89
DDX42	0.113359	0.0931626		A0A0A0MSJ0;Q86XP3-2;Q86XP3	A0A0A0MSJ0;Q86XP3-2;Q86XP3	ATP-dependent RNA helicase DDX42	Metabolism of RNA;mRNA Splicing;mRNA Splicing - Major Pathway;mRNA Splicing - Minor Pathway;Processing of Capped Intron-Containing Pre-mRNA	10	10	10	15	15	15	77.813	20.504	66
HADHA	0.113239	0.326745		H0YFD6;P40939;A0A2R8Y4F5;A0A2R8YG21;A0A2R8Y688;P40939-2	H0YFD6;P40939;A0A2R8Y4F5	Trifunctional enzyme subunit alpha, mitochondrial;Long-chain enoyl-CoA hydratase;Long chain 3-hydroxyacyl-CoA dehydrogenase	Acyl chain remodeling of CL;Beta oxidation of decanoyl-CoA to octanoyl-CoA-CoA;Beta oxidation of hexanoyl-CoA to butanoyl-CoA;Beta oxidation of lauroyl-CoA to decanoyl-CoA-CoA;Beta oxidation of myristoyl-CoA to lauroyl-CoA;Beta oxidation of octanoyl-CoA to hexanoyl-CoA;Beta oxidation of palmitoyl-CoA to myristoyl-CoA;Fatty acid metabolism;Glycerophospholipid biosynthesis;Metabolism;Metabolism of …	25	25	25	40.4	40.4	40.4	86.371	323.31	267
CPNE3	0.111902	0.136339		O75131;A0A087WYQ3;E5RHZ0;A0A087WXR6;H0YB26;A0A087WUS8;E7ENV7;Q86YQ8-2;Q9HCH3-2;Q96FN4-2;Q96FN4;Q8IYJ1;Q96A23;O95741;Q9UBL6-2;Q86YQ8;Q96A23-2;Q9HCH3;O95741-2;Q9UBL6	O75131;A0A087WYQ3	Copine-3	Glycerophospholipid biosynthesis;Immune System;Innate Immune System;Metabolism;Metabolism of lipids;Neutrophil degranulation;Phospholipid metabolism	7	7	7	14.5	14.5	14.5	60.13	28.273	54
UBE2O	0.110114	0.146159		Q9C0C9;K7ES11;K7EQ12	Q9C0C9;K7ES11	E2/E3 hybrid ubiquitin-protein ligase UBE2O	Adaptive Immune System;Antigen processing: Ubiquitination & Proteasome degradation;Class I MHC mediated antigen processing & presentation;Immune System	8	8	8	9.1	9.1	9.1	141.29	37.424	25
EPB41L2	0.101152	0.104989		O43491;E9PHY5;O43491-4;E9PK52;O43491-3;O43491-2;E9PII3;A0A2R8Y5B3;Q6R5J7;H0Y5B0;E9PMV8;E9PQD2;E9PMG5;E9PIG0;E9PRG1;Q6ZSX4;E9PQN0;E9PN54;E9PJP4;E9PPC9	O43491;E9PHY5;O43491-4;E9PK52;O43491-3;O43491-2;E9PII3;A0A2R8Y5B3	Band 4.1-like protein 2	Neurexins and neuroligins;Neuronal System;Protein-protein interactions at synapses	22	22	21	28.8	28.8	28.1	112.59	133.63	154
HDAC2	0.0991783	0.107631		Q92769-3;Q92769;E5RFI6;E5RJ04;E5RGV4;E5RHE7;E5RH52;E5RG37;E5RFP9;H3BM24;E5RK19	Q92769-3;Q92769	Histone deacetylase 2	Chromatin modifying enzymes;Chromatin organization;Constitutive Signaling by NOTCH1 HD+PEST Domain Mutants;Constitutive Signaling by NOTCH1 PEST Domain Mutants;Death Receptor Signalling;Disease;Diseases of signal transduction;Epigenetic regulation of gene expression;ERCC6 (CSB) and EHMT2 (G9a) positively regulate rRNA expression;Factors involved in megakaryocyte development and platelet productio…	9	9	5	24	24	14.2	51.998	27.973	76
PPT1	0.0973097	0.0491015		A0A2C9F2P4;A0A286YFF7;P50897-2;P50897;A0A286YFL6;E9PSE5;E9PIA8;Q5T0S4;A0A286YFE3;A0A286YFL8	A0A2C9F2P4;A0A286YFF7;P50897-2;P50897;A0A286YFL6;E9PSE5;E9PIA8;Q5T0S4;A0A286YFE3;A0A286YFL8	Palmitoyl-protein thioesterase 1	Fatty acid metabolism;Fatty acyl-CoA biosynthesis;Metabolism;Metabolism of lipids	2	2	2	7.9	7.9	7.9	34.136	5.0634	21
PLRG1	0.0938218	0.149453		O43660-2;O43660;H0YA24;H0YAA2;B7Z982;D6RA26	O43660-2;O43660;H0YA24	Pleiotropic regulator 1	Metabolism of RNA;mRNA Splicing;mRNA Splicing - Major Pathway;Processing of Capped Intron-Containing Pre-mRNA	3	3	3	5.3	5.3	5.3	56.289	6.7215	13
PLK1	0.0865211	0.0498086		P53350;I3L387	P53350;I3L387	Serine/threonine-protein kinase PLK1	Activation of APC/C and APC/C:Cdc20 mediated degradation of mitotic proteins;Activation of NIMA Kinases NEK9, NEK6, NEK7;Amplification of signal from unattached kinetochores via a MAD2 inhibitory signal;Amplification of signal from the kinetochores;Anchoring of the basal body to the plasma membrane;APC/C:Cdh1 mediated degradation of Cdc20 and other APC/C:Cdh1 targeted proteins in late mitosis/ear…	2	2	2	5	5	5	68.254	3.9071	8
SMC4	0.0846971	0.201105		E9PD53;Q9NTJ3;Q9NTJ3-2;C9JR83;C9JVD8;C9J578;C9J9E4;C9JWF0;C9IYK2;C9JJ64	E9PD53;Q9NTJ3;Q9NTJ3-2	Structural maintenance of chromosomes protein;Structural maintenance of chromosomes protein 4	Cell Cycle;Cell Cycle, Mitotic;Condensation of Prometaphase Chromosomes;Condensation of Prophase Chromosomes;M Phase;Mitotic Prometaphase;Mitotic Prophase	28	28	28	23.5	23.5	23.5	144.45	71.975	160
ECHDC1	0.0835088	0.0531997		Q9NTX5-6;Q9NTX5-2;Q9NTX5;Q9NTX5-3;H0Y5L2;J3KP84;E9PPG7;E9PRU6;F2Z2D6;E9PJS8;E9PLY6;Q9NTX5-5;E9PIU8;H0YCS9;H0Y525;Q9NTX5-4	Q9NTX5-6;Q9NTX5-2;Q9NTX5;Q9NTX5-3;H0Y5L2	Ethylmalonyl-CoA decarboxylase		7	7	7	26.8	26.8	26.8	31.089	12.179	25
LSM12	0.0814349	0.0716093		K7ELG9;Q3MHD2;Q3MHD2-2	K7ELG9;Q3MHD2;Q3MHD2-2	Protein LSM12 homolog		2	2	2	9.6	9.6	9.6	24.955	5.4212	26
VCP	0.0781015	0.0666234		P55072;C9IZA5;C9JUP7	P55072	Transitional endoplasmic reticulum ATPase	ABC transporter disorders;ABC-family proteins mediated transport;Asparagine N-linked glycosylation;Cellular response to heat stress;Cellular responses to external stimuli;Cellular responses to stress;Defective CFTR causes cystic fibrosis;Deubiquitination;Disease;Diseases of signal transduction;Disorders of transmembrane transporters;DNA Damage Bypass;DNA Repair;E3 ubiquitin ligases ubiquitinate t…	37	37	37	58.9	58.9	58.9	89.321	323.31	313
NANS	0.0732702	0.058805		Q9NR45;Q5TBR0;Q5TBR1	Q9NR45;Q5TBR0;Q5TBR1	Sialic acid synthase	Asparagine N-linked glycosylation;Biosynthesis of the N-glycan precursor (dolichol lipid-linked oligosaccharide, LLO) and transfer to a nascent protein;Metabolism of proteins;Post-translational protein modification;Sialic acid metabolism;Synthesis of substrates in N-glycan biosythesis	2	2	2	8.9	8.9	8.9	40.307	7.2327	18
UQCRC2	0.072429	0.123117		P22695;H3BRG4;H3BSJ9;H3BP04;H3BUE4;H3BUI9;A0A087WVZ4	P22695;H3BRG4;H3BSJ9	Cytochrome b-c1 complex subunit 2, mitochondrial	Metabolism;Respiratory electron transport;Respiratory electron transport, ATP synthesis by chemiosmotic coupling, and heat production by uncoupling proteins.;The citric acid (TCA) cycle and respiratory electron transport	10	10	10	31.1	31.1	31.1	48.442	68.184	117
PFAS	0.0721792	0.185541		O15067;J3KT98;J3KTQ5;H0YGH1	O15067	Phosphoribosylformylglycinamidine synthase	Metabolism;Metabolism of nucleotides;Nucleobase biosynthesis;Purine ribonucleoside monophosphate biosynthesis	10	10	10	8.4	8.4	8.4	144.73	19.09	66
CORO1B	0.0712039	0.591748		Q9BR76;A0A087WW53;F5H390;F5H0D2;A9Z1Z3-3;A9Z1Z3	Q9BR76	Coronin-1B		6	6	6	18	18	18	54.234	64.437	51
DNM2	0.0696367	0.086784		P50570-3;P50570-2;P50570-5;P50570-4;P50570;K7EMQ3;E5RIK2;E5RHK8;Q9UQ16-5;Q9UQ16-2;Q9UQ16-3;Q9UQ16;Q9UQ16-4;K7EPK9	P50570-3;P50570-2;P50570-5;P50570-4;P50570	Dynamin-2	Adaptive Immune System;Axon guidance;Clathrin-mediated endocytosis;Developmental Biology;Formation of annular gap junctions;Gap junction degradation;Gap junction trafficking;Gap junction trafficking and regulation;Golgi Associated Vesicle Biogenesis;Immune System;Innate Immune System;L1CAM interactions;Lysosome Vesicle Biogenesis;Membrane Trafficking;Metabolism;Metabolism of nitric oxide: eNOS ac…	7	7	5	10	10	6.9	97.553	11.96	13
SEC31A	0.0679957	0.232545		O94979-3;O94979-4;D6REX3;O94979;O94979-2;O94979-9;O94979-8;O94979-10;O94979-6;D6RHZ5;H7BXG7;O94979-7;O94979-5;H0YAB3;H0Y8V7;H0Y9T9;H0Y9K1;H0Y8W8;H0YAF5;D6RCQ9;Q9NQW1-5;Q9NQW1-4;Q9NQW1-2;Q9NQW1;E9PKR7;D6RE64	O94979-3;O94979-4;D6REX3;O94979;O94979-2;O94979-9;O94979-8;O94979-10;O94979-6;D6RHZ5;H7BXG7;O94979-7;O94979-5	Protein transport protein Sec31A	Adaptive Immune System;Antigen Presentation: Folding, assembly and peptide loading of class I MHC;Asparagine N-linked glycosylation;Class I MHC mediated antigen processing & presentation;COPII-mediated vesicle transport;ER to Golgi Anterograde Transport;Immune System;IRE1alpha activates chaperones;Membrane Trafficking;Metabolism of proteins;MHC class II antigen presentation;Post-translational pro…	15	15	15	15.6	15.6	15.6	121.65	27.017	99
PSMD13	0.0668621	0.436493		Q9UNM6;Q9UNM6-2;J3KNQ3;A0A087WUL9;H0YD73;E9PL38	Q9UNM6;Q9UNM6-2;J3KNQ3;A0A087WUL9	26S proteasome non-ATPase regulatory subunit 13	ABC transporter disorders;ABC-family proteins mediated transport;Activation of APC/C and APC/C:Cdc20 mediated degradation of mitotic proteins;Activation of NF-kappaB in B cells;Adaptive Immune System;Antigen processing: Ubiquitination & Proteasome degradation;Antigen processing-Cross presentation;APC/C:Cdc20 mediated degradation of mitotic proteins;APC/C:Cdc20 mediated degradation of Securin;APC/…	5	5	5	16.2	16.2	16.2	42.945	11.585	30
FKBP4	0.0656071	0.165123		Q02790;H0YFG2;F5H1U3;F5H120	Q02790	Peptidyl-prolyl cis-trans isomerase FKBP4;Peptidyl-prolyl cis-trans isomerase FKBP4, N-terminally processed	Attenuation phase;Cellular response to heat stress;Cellular responses to external stimuli;Cellular responses to stress;ESR-mediated signaling;Estrogen-dependent gene expression;HSF1-dependent transactivation;HSP90 chaperone cycle for steroid hormone receptors (SHR);Signal Transduction;Signaling by Nuclear Receptors	15	15	15	39.4	39.4	39.4	51.804	45.372	111
ACOT1;ACOT2	0.063448	0.471263		G3V4F2;A0A087X0W7;Q86TX2;A0A087WT95;P49753;A0A2R8Y7H3;P49753-2	G3V4F2;A0A087X0W7;Q86TX2;A0A087WT95;P49753	Acyl-coenzyme A thioesterase 1;Acyl-coenzyme A thioesterase 2, mitochondrial	Fatty acid metabolism;Metabolism;Metabolism of lipids;Mitochondrial Fatty Acid Beta-Oxidation;Peroxisomal protein import;Protein localization	8	8	8	27.3	27.3	27.3	43.733	38.897	35
TUBA3E	0.0620225	0.067348		P0DPH8;P0DPH7;P0DPH7-2;Q6PEY2;V9GZ17	P0DPH8;P0DPH7;P0DPH7-2;Q6PEY2	Tubulin alpha-3E chain	Activation of AMPK downstream of NMDARs;Activation of NMDA receptors and postsynaptic events;Adaptive Immune System;Asparagine N-linked glycosylation;Assembly and cell surface presentation of NMDA receptors;Axon guidance;Carboxyterminal post-translational modifications of tubulin;Cell Cycle;Cell Cycle, Mitotic;Cellular responses to external stimuli;Cellular responses to stress;Chaperonin-mediated…	19	2	2	51.3	5.3	5.3	49.959	22.544	20
USP14	0.0607503	0.0627285		A6NJA2;P54578-2;P54578-3;P54578;J3QQT6;J3KS55	A6NJA2;P54578-2;P54578-3;P54578	Ubiquitin carboxyl-terminal hydrolase;Ubiquitin carboxyl-terminal hydrolase 14	Deubiquitination;Metabolism of proteins;Post-translational protein modification;Ub-specific processing proteases	4	4	4	9.8	9.8	9.8	51.086	7.2821	21
EIF2B1	0.0566063	0.287611		Q14232;F5H0D0;Q14232-2	Q14232	Translation initiation factor eIF-2B subunit alpha	Cap-dependent Translation Initiation;Eukaryotic Translation Initiation;Metabolism of proteins;Recycling of eIF2:GDP;Translation	3	3	3	12.1	12.1	12.1	33.712	5.4536	16
DHX36	0.0563965	0.0150058		Q9H2U1-3;Q9H2U1-2;Q9H2U1;E7EWK3;A0A0G2JQU7;A0A0G2JRP3	Q9H2U1-3;Q9H2U1-2;Q9H2U1;E7EWK3	ATP-dependent RNA helicase DHX36	Cytosolic sensors of pathogen-associated DNA;DEx/H-box helicases activate type I IFN and inflammatory cytokines production;Immune System;Innate Immune System	7	6	6	10.5	9.6	9.6	111.48	10.102	13
FOXK1	0.0546474	0.0342238		P85037;P85037-2	P85037;P85037-2	Forkhead box protein K1	Deubiquitination;Metabolism of proteins;Post-translational protein modification;UCH proteinases	5	5	5	8.5	8.5	8.5	75.456	7.3445	7
TBL1XR1	0.0536842	0.0347441		A0A0D9SF63;Q9BZK7;C9JLJ1;C9JCK0;C9JBN1;A0A0D9SF25;A0A1B0GUU2;F8W9D8;C9IYU9;A0A1B0GVH3;A0A2R8YFW3;Q9BQ87;O60907-2;O60907	A0A0D9SF63;Q9BZK7;C9JLJ1;C9JCK0;C9JBN1;A0A0D9SF25;A0A1B0GUU2;F8W9D8;C9IYU9	F-box-like/WD repeat-containing protein TBL1XR1	Activation of gene expression by SREBF (SREBP);BMAL1:CLOCK,NPAS2 activates circadian gene expression;Chromatin modifying enzymes;Chromatin organization;Circadian Clock;Constitutive Signaling by NOTCH1 HD+PEST Domain Mutants;Constitutive Signaling by NOTCH1 PEST Domain Mutants;Developmental Biology;Disease;Diseases of signal transduction;Gene expression (Transcription);Generic Transcription Pathwa…	3	3	3	8	8	8	51.556	10.34	10
AKR1B1	0.0527102	0.0184021		P15121;E9PCX2;E9PEF9;C9JRZ8;C9JRZ8-2	P15121;E9PCX2;E9PEF9	Aldose reductase	Estrogen biosynthesis;Fructose biosynthesis;Fructose metabolism;Metabolism;Metabolism of carbohydrates;Metabolism of lipids;Metabolism of steroid hormones;Metabolism of steroids;Pregnenolone biosynthesis	5	5	5	17.4	17.4	17.4	35.853	10.29	8
CSNK1D;CSNK1E	0.0511119	0.0128537		H7BYT1;P48730-2;P48730;H0Y645;B0QY35;B0QY34;P49674;H0Y2N6;J3QQI9;B0QY36;J3KRM8	H7BYT1;P48730-2;P48730;H0Y645;B0QY35;B0QY34;P49674	Casein kinase I isoform delta;Casein kinase I isoform epsilon	Anchoring of the basal body to the plasma membrane;Asparagine N-linked glycosylation;AURKA Activation by TPX2;Cell Cycle;Cell Cycle, Mitotic;Centrosome maturation;Cilium Assembly;Circadian Clock;COPII-mediated vesicle transport;ER to Golgi Anterograde Transport;G2/M Transition;Loss of Nlp from mitotic centrosomes;Loss of proteins required for interphase microtubule organization from the centrosom…	6	5	5	19.4	17.8	17.8	49.064	8.742	20
VARS	0.0453485	0.184915		P26640;A0A140T936;P26640-2;A0A140T954;A2ABF4;A0A0G2JJT9;A0A140T904;H0Y426	P26640;A0A140T936	Valine--tRNA ligase	Cytosolic tRNA aminoacylation;Metabolism of proteins;Translation;tRNA Aminoacylation	23	23	23	24.1	24.1	24.1	140.47	223.78	172
PLEC	0.0425288	0.0957925		Q15149;Q15149-7;Q15149-8;Q15149-9;Q15149-5;Q15149-6;Q15149-2;H0YDN1;E9PMV1;E9PKG0;E9PQ28;E9PIA2;REV__A0A0U1RR03	Q15149;Q15149-7;Q15149-8;Q15149-9;Q15149-5;Q15149-6;Q15149-2;H0YDN1	Plectin	Apoptosis;Apoptotic cleavage of cellular proteins;Apoptotic execution phase;Assembly of collagen fibrils and other multimeric structures;Caspase-mediated cleavage of cytoskeletal proteins;Cell junction organization;Cell-Cell communication;Collagen formation;Extracellular matrix organization;Programmed Cell Death;Type I hemidesmosome assembly	281	281	3	57.2	57.2	0.6	531.78	323.31	2692
CCT4	0.0411441	0.0822466		P50991;P50991-2	P50991;P50991-2	T-complex protein 1 subunit delta	Association of TriC/CCT with target proteins during biosynthesis;BBSome-mediated cargo-targeting to cilium;Cargo trafficking to the periciliary membrane;Chaperonin-mediated protein folding;Cilium Assembly;Cooperation of PDCL (PhLP1) and TRiC/CCT in G-protein beta folding;Cooperation of Prefoldin and TriC/CCT in actin and tubulin folding;Folding of actin by CCT/TriC;Formation of tubulin folding in…	29	29	29	68.6	68.6	68.6	57.924	323.31	303
PHGDH	0.0406431	0.11382		A0A286YF22;O43175;A0A2C9F2M7;A0A286YFA2;A0A286YFL2;A0A286YFM8;A0A286YF78;A0A286YER3;A0A286YFC8;A0A286YFB2;A0A286YFE1;A0A286YF34;A0A286YFF3;A0A286YFK5	A0A286YF22;O43175;A0A2C9F2M7;A0A286YFA2;A0A286YFL2;A0A286YFM8	D-3-phosphoglycerate dehydrogenase	Metabolism;Metabolism of amino acids and derivatives;Serine biosynthesis	15	15	15	30.8	30.8	30.8	55.938	63.481	119
ADPRHL2	0.0396894	0.0987172		Q9NX46	Q9NX46	Poly(ADP-ribose) glycohydrolase ARH3	Base Excision Repair;DNA Repair;POLB-Dependent Long Patch Base Excision Repair;Resolution of Abasic Sites (AP sites);Resolution of AP sites via the multiple-nucleotide patch replacement pathway	4	4	4	13.2	13.2	13.2	38.946	7.1251	15
P4HA1	0.0390046	0.0956893		P13674;P13674-3;P13674-2	P13674;P13674-3;P13674-2	Prolyl 4-hydroxylase subunit alpha-1	Collagen biosynthesis and modifying enzymes;Collagen formation;Extracellular matrix organization	5	5	5	12.9	12.9	12.9	61.049	9.1401	28
TARS	0.0369403	0.0573957		P26639;P26639-2;D6RCA5;D6R9F8;D6RDJ6;D6RBR8;A2RTX5-2;A2RTX5;D6RJ97;D6RHV7;D6RCS6;B7ZLP8	P26639;P26639-2	Threonine--tRNA ligase, cytoplasmic	Cytosolic tRNA aminoacylation;Metabolism of proteins;Translation;tRNA Aminoacylation	28	28	28	40	40	40	83.434	133.52	217
RAB14	0.0323976	0.0643123		P61106;X6RFL8	P61106;X6RFL8	Ras-related protein Rab-14	Immune System;Innate Immune System;Membrane Trafficking;Metabolism;Metabolism of lipids;Metabolism of proteins;Neutrophil degranulation;Phospholipid metabolism;PI Metabolism;Post-translational protein modification;RAB GEFs exchange GTP for GDP on RABs;RAB geranylgeranylation;Rab regulation of trafficking;Synthesis of PIPs at the plasma membrane;Translocation of SLC2A4 (GLUT4) to the plasma membra…	8	8	8	40	40	40	23.897	52.37	36
MESDC2	0.0317084	0.0511629		Q14696;H0YLI4;Q14696-2	Q14696	LDLR chaperone MESD		3	3	3	12.8	12.8	12.8	26.076	4.7546	22
ALDH9A1	0.0297457	0.0776251		P49189;P49189-2	P49189;P49189-2	4-trimethylaminobutyraldehyde dehydrogenase	Carnitine synthesis;Metabolism;Metabolism of amino acids and derivatives	13	13	13	25.1	25.1	25.1	53.801	41.03	104
PFN1	0.0278893	0.0580834		P07737;K7EJ44;I3L3D5;CON__P02584	P07737;K7EJ44	Profilin-1	Axon guidance;Beta-catenin independent WNT signaling;Developmental Biology;Hemostasis;PCP/CE pathway;Platelet activation, signaling and aggregation;Platelet degranulation;Response to elevated platelet cytosolic Ca2+;RHO GTPase Effectors;RHO GTPases Activate Formins;Signal Transduction;Signaling by Rho GTPases;Signaling by ROBO receptors;Signaling by WNT	9	9	9	65	65	65	15.054	89.68	151
GLS	0.0272821	0.0389653		O94925-3;O94925;H7BZD1;B8ZZA8;B8ZZC5;C9JIJ6;O94925-2	O94925-3;O94925	Glutaminase kidney isoform, mitochondrial	Gene expression (Transcription);Generic Transcription Pathway;Glutamate and glutamine metabolism;Glutamate Neurotransmitter Release Cycle;Metabolism;Metabolism of amino acids and derivatives;Neuronal System;Neurotransmitter release cycle;RNA Polymerase II Transcription;TP53 Regulates Metabolic Genes;Transcriptional Regulation by TP53;Transmission across Chemical Synapses	10	10	10	21.6	21.6	21.6	65.459	48.3	94
ABLIM1	0.0270646	0.0693231		A0A3B3IS55;O14639-2;O14639;F8W8M4;A0A0A0MRL6;O14639-6;O14639-3;O14639-5;O14639-4;J3QSX6;H0Y7N6;F6XFR5	A0A3B3IS55;O14639-2;O14639;F8W8M4;A0A0A0MRL6;O14639-6;O14639-3;O14639-5;O14639-4;J3QSX6	Actin-binding LIM protein 1	Axon guidance;DCC mediated attractive signaling;Developmental Biology;Netrin-1 signaling	24	24	24	36.3	36.3	36.3	94.097	106.88	157
TBCB	0.0262769	0.0630696		K7EK42;Q99426;K7EP07;Q99426-2;K7EL99;K7EQH0;K7ER04	K7EK42;Q99426;K7EP07;Q99426-2	Tubulin-folding cofactor B	Metabolism of proteins;Post-chaperonin tubulin folding pathway;Protein folding	7	7	7	40.3	40.3	40.3	21.296	32.488	76
SLC25A3	0.0231539	0.0591804		Q00325-2;Q00325;F8VVM2;F8VZL5;F8VWR4;F8VWQ0	Q00325-2;Q00325;F8VVM2	Phosphate carrier protein, mitochondrial		9	9	9	23.3	23.3	23.3	39.958	22.402	63
TIGAR	0.0223757	0.0271296		Q9NQ88;A0A0U1RQD1	Q9NQ88	Fructose-2,6-bisphosphatase TIGAR	Gene expression (Transcription);Generic Transcription Pathway;RNA Polymerase II Transcription;TP53 Regulates Metabolic Genes;Transcriptional Regulation by TP53	4	4	4	17.8	17.8	17.8	30.062	13.551	31
EIF3F	0.0190557	0.0680041		O00303;H0YDT6;E9PQV8;A0A1W2PP79	O00303	Eukaryotic translation initiation factor 3 subunit F	Activation of the mRNA upon binding of the cap-binding complex and eIFs, and subsequent binding to 43S;Cap-dependent Translation Initiation;Eukaryotic Translation Initiation;Formation of a pool of free 40S subunits;Formation of the ternary complex, and subsequently, the 43S complex;GTP hydrolysis and joining of the 60S ribosomal subunit;L13a-mediated translational silencing of Ceruloplasmin expre…	7	7	7	26.1	26.1	26.1	37.563	24.73	52
IMPA1	0.0156956	0.0417162		P29218;P29218-3;E5RG13;E5RIP7;H0YBL1;E5RG94;E5RIF4;E5RHE9;E5RI82;E5RGY4;P29218-2	P29218;P29218-3;E5RG13;E5RIP7;H0YBL1	Inositol monophosphatase 1	Inositol phosphate metabolism;Metabolism;Synthesis of IP2, IP, and Ins in the cytosol	5	5	5	17.3	17.3	17.3	30.188	9.699	40
PARP1	0.0134729	0.0241128		P09874;Q5VX84;Q5VX85	P09874	Poly [ADP-ribose] polymerase 1	Base Excision Repair;DNA Damage Recognition in GG-NER;DNA Double-Strand Break Repair;DNA Repair;Downregulation of SMAD2/3:SMAD4 transcriptional activity;Dual Incision in GG-NER;Formation of Incision Complex in GG-NER;Gene expression (Transcription);Generic Transcription Pathway;Global Genome Nucleotide Excision Repair (GG-NER);HDR through MMEJ (alt-NHEJ);Homology Directed Repair;Metabolism of pro…	30	30	30	36.5	36.5	36.5	113.08	96.33	204
HIST1H1A	0.0127665	0.00995447		Q02539	Q02539	Histone H1.1	Apoptosis;Apoptosis induced DNA fragmentation;Apoptotic execution phase;Cellular responses to external stimuli;Cellular responses to stress;Cellular Senescence;DNA Damage/Telomere Stress Induced Senescence;Formation of Senescence-Associated Heterochromatin Foci (SAHF);Programmed Cell Death	6	1	1	20.5	5.6	5.6	21.842	4.7293	22
DECR1	0.0125256	0.0447111		Q16698-2;Q16698;E5RJG7;E5RFV2;E5RJD2;E5RID6;H0YAW3	Q16698-2;Q16698;E5RJG7;E5RFV2;E5RJD2	2,4-dienoyl-CoA reductase, mitochondrial	Fatty acid metabolism;Metabolism;Metabolism of lipids;Mitochondrial Fatty Acid Beta-Oxidation;mitochondrial fatty acid beta-oxidation of unsaturated fatty acids	6	6	6	23.3	23.3	23.3	34.994	22.22	49
SCFD1	0.0109145	0.0633527		Q8WVM8-2;Q8WVM8-3;Q8WVM8;G3V5E2;H0YJY1	Q8WVM8-2;Q8WVM8-3;Q8WVM8	Sec1 family domain-containing protein 1	Asparagine N-linked glycosylation;COPII-mediated vesicle transport;ER to Golgi Anterograde Transport;Membrane Trafficking;Metabolism of proteins;Post-translational protein modification;Transport to the Golgi and subsequent modification;Vesicle-mediated transport	4	4	4	8.4	8.4	8.4	62.259	7.2581	6
FLNC	0.0108509	0.0271894		Q14315-2;Q14315	Q14315-2;Q14315	Filamin-C	Cell junction organization;Cell-Cell communication;Cell-extracellular matrix interactions	82	74	72	39.9	37.2	36.3	287.28	323.31	765
TUBB	0.0101089	0.032149		Q5JP53;P07437;Q5ST81;A6NNZ2;CON__ENSEMBL:ENSBTAP00000025008;Q9H4B7;M0R1I1	Q5JP53;P07437;Q5ST81	Tubulin beta chain	Activation of AMPK downstream of NMDARs;Activation of NMDA receptors and postsynaptic events;Adaptive Immune System;Anchoring of the basal body to the plasma membrane;Asparagine N-linked glycosylation;Assembly and cell surface presentation of NMDA receptors;AURKA Activation by TPX2;Axon guidance;Carboxyterminal post-translational modifications of tubulin;Cell Cycle;Cell Cycle, Mitotic;Cellular re…	21	6	5	60.3	20.4	16.9	47.766	202.07	135
SMARCD2	0.00999578	0.00711104		J3KMX2;B9EGA3;Q92925-3;Q92925-2;Q92925;J3QWB6	J3KMX2;B9EGA3;Q92925-3;Q92925-2;Q92925;J3QWB6	SWI/SNF-related matrix-associated actin-dependent regulator of chromatin subfamily D member 2	Chromatin modifying enzymes;Chromatin organization;Gene expression (Transcription);Generic Transcription Pathway;RMTs methylate histone arginines;RNA Polymerase II Transcription;RUNX1 interacts with co-factors whose precise effect on RUNX1 targets is not known;Transcriptional regulation by RUNX1	3	3	3	7.5	7.5	7.5	52.238	5.3789	16
NAMPT	0.00559362	0.0212244		P43490;A0A0C4DFS8	P43490;A0A0C4DFS8	Nicotinamide phosphoribosyltransferase	BMAL1:CLOCK,NPAS2 activates circadian gene expression;Circadian Clock;Metabolism;Metabolism of vitamins and cofactors;Metabolism of water-soluble vitamins and cofactors;Nicotinamide salvaging;Nicotinate metabolism	13	13	13	40.5	40.5	40.5	55.52	197.47	80
TOR1AIP1	0.00424957	0.00199251		A0A0A0MSK5;Q5JTV8;H0YD16;J3KN66;Q5JTV8-3;H0YDU3	A0A0A0MSK5;Q5JTV8;H0YD16;J3KN66;Q5JTV8-3	Torsin-1A-interacting protein 1		3	3	3	8.7	8.7	8.7	52.406	6.9797	10
CRIP2	-0.000485738	0.000213695		H0YFA4;P52943;P52943-2;H0YHD8	H0YFA4;P52943;P52943-2;H0YHD8	Cysteine-rich protein 2		2	2	2	26.6	26.6	26.6	20.6	48.642	14
IMMT	-0.000809987	0.000374226		C9J406;B9A067;Q16891-2;Q16891-4;Q16891;H7C463;Q16891-3;A0A087WYS0;D6RAW4	C9J406;B9A067;Q16891-2;Q16891-4;Q16891;H7C463;Q16891-3;A0A087WYS0	MICOS complex subunit MIC60	Cristae formation;Mitochondrial biogenesis;Organelle biogenesis and maintenance	6	6	6	8.8	8.8	8.8	73.253	11.306	25
USP39	-0.00135104	0.000872624		B9A018;Q53GS9-3;Q53GS9;F8WC91;A0A087X1B2;Q53GS9-2	B9A018;Q53GS9-3;Q53GS9;F8WC91;A0A087X1B2;Q53GS9-2	U4/U6.U5 tri-snRNP-associated protein 2	Metabolism of RNA;mRNA Splicing;mRNA Splicing - Major Pathway;Processing of Capped Intron-Containing Pre-mRNA	4	4	4	8.8	8.8	8.8	62.043	6.5977	21
SLC2A1	-0.0019474	0.00299126		P11166	P11166	Solute carrier family 2, facilitated glucose transporter member 1	Cellular hexose transport;Defective SLC2A1 causes GLUT1 deficiency syndrome 1 (GLUT1DS1);Disease;Disorders of transmembrane transporters;Integration of energy metabolism;Lactose synthesis;Metabolism;Metabolism of carbohydrates;Metabolism of vitamins and cofactors;Metabolism of water-soluble vitamins and cofactors;Regulation of insulin secretion;SLC transporter disorders;SLC-mediated transmembrane…	3	3	3	8.5	8.5	8.5	54.083	4.2777	14
COPB2	-0.00399907	0.00670976		P35606-2;P35606;D6RBZ7;D6RCL6;D6RBG7;D6RBT6;H0YAC7;D6R997;H0Y938	P35606-2;P35606	Coatomer subunit beta	Asparagine N-linked glycosylation;COPI-dependent Golgi-to-ER retrograde traffic;COPI-mediated anterograde transport;ER to Golgi Anterograde Transport;Golgi-to-ER retrograde transport;Intra-Golgi and retrograde Golgi-to-ER traffic;Membrane Trafficking;Metabolism of proteins;Post-translational protein modification;Transport to the Golgi and subsequent modification;Vesicle-mediated transport	12	12	12	18.9	18.9	18.9	99.045	36.031	60
MYH9	-0.00428009	0.00981728		P35579;P35579-2;Q5BKV1;B1AH99;A1L2Z2;A0A2R8Y4C3	P35579;P35579-2	Myosin-9	Axon guidance;Developmental Biology;EPHA-mediated growth cone collapse;EPH-Ephrin signaling;Fcgamma receptor (FCGR) dependent phagocytosis;Immune System;Innate Immune System;Membrane Trafficking;Regulation of actin dynamics for phagocytic cup formation;RHO GTPase Effectors;RHO GTPases activate CIT;RHO GTPases activate PAKs;RHO GTPases activate PKNs;RHO GTPases Activate ROCKs;Sema4D in semaphorin …	124	124	102	55.7	55.7	46.2	226.53	323.31	1401
COPG1	-0.00557009	0.0231943		Q9Y678;H0Y8X7;D6RG17	Q9Y678	Coatomer subunit gamma-1	Asparagine N-linked glycosylation;COPI-dependent Golgi-to-ER retrograde traffic;COPI-mediated anterograde transport;ER to Golgi Anterograde Transport;Golgi-to-ER retrograde transport;Intra-Golgi and retrograde Golgi-to-ER traffic;Membrane Trafficking;Metabolism of proteins;Post-translational protein modification;Transport to the Golgi and subsequent modification;Vesicle-mediated transport	11	11	9	16.8	16.8	14.5	97.717	97.174	68
ANKRD17	-0.00661914	0.00442096		H0YM23;O75179-6;O75179-7;O75179-2;O75179;A0A1W2PQ15;O75179-5;O75179-3;O75179-4;E9PDP5;Q8IWZ3-5;Q8IWZ3-2;Q8IWZ3;Q8IWZ3-4;Q8IWZ3-6	H0YM23;O75179-6;O75179-7;O75179-2;O75179;A0A1W2PQ15;O75179-5;O75179-3;O75179-4	Ankyrin repeat domain-containing protein 17		3	3	3	1.4	1.4	1.4	263.25	4.584	6
STARD13	-0.00839806	0.00531146		Q9Y3M8;Q9Y3M8-3;Q9Y3M8-4;Q9Y3M8-2;Q9Y3M8-5;H3BRG5	Q9Y3M8;Q9Y3M8-3;Q9Y3M8-4;Q9Y3M8-2	StAR-related lipid transfer protein 13	Rho GTPase cycle;Signal Transduction;Signaling by Rho GTPases	5	5	5	6.4	6.4	6.4	124.97	9.6968	18
MTCH2	-0.00845591	0.00320712		Q9Y6C9;E9PIE4	Q9Y6C9;E9PIE4	Mitochondrial carrier homolog 2		5	5	5	23.8	23.8	23.8	33.331	21.93	15
TUBA1B;TUBA1A	-0.0100187	0.0432041		P68363;Q71U36-2;Q71U36;P68363-2;C9J2C0;Q9NY65-2;Q9NY65;C9JDS9;A6NHL2-2;A6NHL2	P68363;Q71U36-2;Q71U36;P68363-2	Tubulin alpha-1B chain;Tubulin alpha-1A chain	Activation of AMPK downstream of NMDARs;Activation of NMDA receptors and postsynaptic events;Adaptive Immune System;Anchoring of the basal body to the plasma membrane;Asparagine N-linked glycosylation;Assembly and cell surface presentation of NMDA receptors;AURKA Activation by TPX2;Axon guidance;Carboxyterminal post-translational modifications of tubulin;Cell Cycle;Cell Cycle, Mitotic;Cellular re…	23	23	2	60.8	60.8	6.4	50.151	323.31	622
TCP1	-0.0102297	0.0542893		P17987;E7EQR6;F5H282;E7ERF2;F5GZ03;F5GZI8;F5H136;F5H676;F5GYL4;F5H726;F5H7Y1	P17987;E7EQR6;F5H282;E7ERF2	T-complex protein 1 subunit alpha	Association of TriC/CCT with target proteins during biosynthesis;BBSome-mediated cargo-targeting to cilium;Cargo trafficking to the periciliary membrane;Chaperonin-mediated protein folding;Cilium Assembly;Cooperation of PDCL (PhLP1) and TRiC/CCT in G-protein beta folding;Cooperation of Prefoldin and TriC/CCT in actin and tubulin folding;Cytokine Signaling in Immune system;Folding of actin by CCT/…	25	25	25	57	57	57	60.343	323.31	358
ZNF207	-0.0119883	0.0095389		J3QRS9;X6R4W8;O43670-2;O43670;O43670-4;O43670-3;J3KS31;J3QS27;J3KTL1;J3KRB6;J3KRW6;H0Y3M2	J3QRS9;X6R4W8;O43670-2;O43670;O43670-4;O43670-3;J3KS31	BUB3-interacting and GLEBS motif-containing protein ZNF207		4	4	4	9.1	9.1	9.1	52.541	6.7022	22
EIF2B5	-0.0134233	0.0137311		Q13144;A0A3B3IUB1;A0A3B3ITG6;A0A3B3IRP4;A0A3B3ISX3;A0A3B3ISM8;A0A3B3IUF2;A0A3B3ISS1;A0A3B3IS56;A0A3B3ITQ2;H7C2X0;C9JRD9;A0A3B3ISI2;A0A3B3IST9;A0A3B3ITK8;A0A3B3IT53;A0A3B3ISV1	Q13144;A0A3B3IUB1;A0A3B3ITG6;A0A3B3IRP4;A0A3B3ISX3;A0A3B3ISM8;A0A3B3IUF2;A0A3B3ISS1;A0A3B3IS56;A0A3B3ITQ2	Translation initiation factor eIF-2B subunit epsilon	Cap-dependent Translation Initiation;Eukaryotic Translation Initiation;Metabolism of proteins;Recycling of eIF2:GDP;Translation	4	4	4	7.5	7.5	7.5	80.379	14.379	28
SNTB2	-0.0135848	0.00658076		A0A140TA73;Q13425-2;Q13425;A0A0G2JM75;J3KT21;H0YCS0	A0A140TA73;Q13425-2;Q13425;A0A0G2JM75;J3KT21;H0YCS0	Beta-2-syntrophin		3	3	3	17.6	17.6	17.6	19.422	5.0681	10
STAT3	-0.0143483	0.0130584		P40763-3;P40763-2;P40763;G8JLH9	P40763-3;P40763-2;P40763;G8JLH9	Signal transducer and activator of transcription 3;Signal transducer and activator of transcription	Apoptosis;Association of TriC/CCT with target proteins during biosynthesis;BH3-only proteins associate with and inactivate anti-apoptotic BCL-2 members;Cellular responses to external stimuli;Cellular responses to stress;Cellular Senescence;Chaperonin-mediated protein folding;Cytokine Signaling in Immune system;Developmental Biology;Disease;Diseases of signal transduction;Downstream signal transdu…	5	5	5	10.2	10.2	10.2	83.125	30.483	19
DYNC1I2	-0.0182959	0.0274448		Q13409;Q13409-5;Q13409-2;Q13409-7;Q13409-3;Q13409-6;E7EQL5;E7EMU4;E7EV09;E7EQU2;E7ESD3;E7EU01;E9PGG1;E7ETL8;E7ET01;E7ERR6;E7EUM4;E7ERH4	Q13409;Q13409-5;Q13409-2;Q13409-7;Q13409-3;Q13409-6;E7EQL5;E7EMU4;E7EV09;E7EQU2;E7ESD3	Cytoplasmic dynein 1 intermediate chain 2	Adaptive Immune System;Amplification of signal from unattached kinetochores via a MAD2 inhibitory signal;Amplification of signal from the kinetochores;Anchoring of the basal body to the plasma membrane;Asparagine N-linked glycosylation;AURKA Activation by TPX2;Cell Cycle;Cell Cycle Checkpoints;Cell Cycle, Mitotic;Cellular responses to external stimuli;Cellular responses to stress;Centrosome matur…	6	6	6	12.5	12.5	12.5	71.456	32.324	56
PYGL	-0.019324	0.0429719		P06737-2;P06737;E9PK47;P11217-2;P11217	P06737-2;P06737;E9PK47	Glycogen phosphorylase, liver form;Alpha-1,4 glucan phosphorylase	Glycogen breakdown (glycogenolysis);Glycogen metabolism;Immune System;Innate Immune System;Metabolism;Metabolism of carbohydrates;Neutrophil degranulation	19	19	16	25.2	25.2	21.9	93.133	38.267	106
IARS	-0.020511	0.103811		P41252;J3KR24;A0A0A0MSX9;Q5TCD1;Q5TCC6	P41252;J3KR24;A0A0A0MSX9	Isoleucine--tRNA ligase, cytoplasmic	Cytosolic tRNA aminoacylation;Metabolism;Metabolism of amino acids and derivatives;Metabolism of proteins;Selenoamino acid metabolism;Translation;tRNA Aminoacylation	27	27	27	25.6	25.6	25.6	144.5	271.91	200
CHAMP1	-0.0209128	0.0130288		Q96JM3;A0A2R8Y4S6;S4R3K0;A0A2R8Y735	Q96JM3	Chromosome alignment-maintaining phosphoprotein 1		4	4	4	4.6	4.6	4.6	89.098	4.4775	5
ZBTB1	-0.0236359	0.00720705		Q9Y2K1;Q9Y2K1-2;G3V447	Q9Y2K1;Q9Y2K1-2	Zinc finger and BTB domain-containing protein 1		11	11	11	16.7	16.7	16.7	82.015	24.144	24
HSPB11	-0.0244185	0.0200121		Q9Y547;A6NIR2;X6R7Y7	Q9Y547;A6NIR2;X6R7Y7	Intraflagellar transport protein 25 homolog	Cilium Assembly;Intraflagellar transport;Organelle biogenesis and maintenance	2	2	2	27.8	27.8	27.8	16.297	19.452	26
TMEM33	-0.0269725	0.0433266		P57088;D6RAA6;H0Y8N0	P57088;D6RAA6;H0Y8N0	Transmembrane protein 33		4	4	4	15.8	15.8	15.8	27.978	10.953	16
WDR82	-0.0269903	0.047071		Q6UXN9;C9JBU3	Q6UXN9	WD repeat-containing protein 82		5	5	5	16.6	16.6	16.6	35.079	7.8399	37
CCT8	-0.0292632	0.1036		P50990;P50990-2;P50990-3;H7C4C8;H7C2U0	P50990;P50990-2;P50990-3	T-complex protein 1 subunit theta	Association of TriC/CCT with target proteins during biosynthesis;BBSome-mediated cargo-targeting to cilium;Cargo trafficking to the periciliary membrane;Chaperonin-mediated protein folding;Cilium Assembly;Cooperation of PDCL (PhLP1) and TRiC/CCT in G-protein beta folding;Cooperation of Prefoldin and TriC/CCT in actin and tubulin folding;Folding of actin by CCT/TriC;Formation of tubulin folding in…	29	29	29	56.6	56.6	56.6	59.62	89.422	277
MCM6	-0.0302048	0.0561198		Q14566	Q14566	DNA replication licensing factor MCM6	Activation of ATR in response to replication stress;Activation of the pre-replicative complex;Assembly of the pre-replicative complex;Cell Cycle;Cell Cycle Checkpoints;Cell Cycle, Mitotic;DNA Replication;DNA Replication Pre-Initiation;DNA strand elongation;G1/S Transition;G2/M Checkpoints;Mitotic G1-G1/S phases;Orc1 removal from chromatin;S Phase;Switching of origins to a post-replicative state;S…	21	21	21	27.3	27.3	27.3	92.888	72.404	148
BBX	-0.0321325	0.0285774		C9JA69;Q8WY36-2;Q8WY36	C9JA69;Q8WY36-2;Q8WY36	HMG box transcription factor BBX		2	2	2	2.9	2.9	2.9	99.328	3.851	9
IDH3A	-0.0323664	0.210462		P50213;H0YMU3;H0YL72;P50213-2;H0YLI6;H0YKD0;H0YM64	P50213;H0YMU3;H0YL72;P50213-2;H0YLI6	Isocitrate dehydrogenase [NAD] subunit alpha, mitochondrial	Citric acid cycle (TCA cycle);Metabolism;Pyruvate metabolism and Citric Acid (TCA) cycle;The citric acid (TCA) cycle and respiratory electron transport	7	7	7	24	24	24	39.591	22.992	43
NO66	-0.0357488	0.0216535		Q9H6W3;Q9H6W3-2	Q9H6W3;Q9H6W3-2	Bifunctional lysine-specific demethylase and histidyl-hydroxylase NO66		2	2	2	3.7	3.7	3.7	71.085	4.4181	13
HNRNPH3	-0.0393314	0.153469		P31942-2;P31942;P31942-3;P31942-4;P31942-6;P31942-5	P31942-2;P31942;P31942-3;P31942-4	Heterogeneous nuclear ribonucleoprotein H3		9	9	9	39.3	39.3	39.3	35.238	176.69	132
ILF2	-0.0394007	0.109908		B4DY09;Q12905;X6R6Z1;A0A0A0MRL0	B4DY09;Q12905	Interleukin enhancer-binding factor 2	Immune System;Innate Immune System;Neutrophil degranulation	14	14	14	53.7	53.7	53.7	38.91	33.438	63
EIF2S3;EIF2S3L	-0.0444215	0.0976531		P41091;Q2VIR3;Q2VIR3-2;H7BZU1	P41091;Q2VIR3;Q2VIR3-2	Eukaryotic translation initiation factor 2 subunit 3;Putative eukaryotic translation initiation factor 2 subunit 3-like protein	ABC-family proteins mediated transport;Activation of the mRNA upon binding of the cap-binding complex and eIFs, and subsequent binding to 43S;Cap-dependent Translation Initiation;Eukaryotic Translation Initiation;Formation of the ternary complex, and subsequently, the 43S complex;GTP hydrolysis and joining of the 60S ribosomal subunit;L13a-mediated translational silencing of Ceruloplasmin express…	12	12	12	30.5	30.5	30.5	51.109	83.906	138
CSDE1	-0.0444813	0.160643		O75534-2;O75534;O75534-3;O75534-4;E9PLT0;E9PNG3;E9PLD4;E9PKN4	O75534-2;O75534;O75534-3;O75534-4;E9PLT0	Cold shock domain-containing protein E1		17	17	17	27.4	27.4	27.4	85.746	73.294	109
PSMD2	-0.0451781	0.174548		Q13200;Q13200-3;Q13200-2;H7C1H2;C9JPC0;H7C2Q3;F8WBS8	Q13200;Q13200-3;Q13200-2	26S proteasome non-ATPase regulatory subunit 2	ABC transporter disorders;ABC-family proteins mediated transport;Activation of APC/C and APC/C:Cdc20 mediated degradation of mitotic proteins;Activation of NF-kappaB in B cells;Adaptive Immune System;Antigen processing: Ubiquitination & Proteasome degradation;Antigen processing-Cross presentation;APC/C:Cdc20 mediated degradation of mitotic proteins;APC/C:Cdc20 mediated degradation of Securin;APC/…	20	20	20	31.8	31.8	31.8	100.2	99.408	171
METAP1	-0.047931	0.0123482		P53582;H0Y955;H0Y903	P53582;H0Y955	Methionine aminopeptidase 1	G alpha (i) signalling events;GPCR downstream signalling;Inactivation, recovery and regulation of the phototransduction cascade;Signal Transduction;Signaling by GPCR;The phototransduction cascade;Visual phototransduction	3	3	3	10.9	10.9	10.9	43.215	8.8351	14
SDHA	-0.0489267	0.159362		P31040;D6RFM5;P31040-2;A0A087X1I3;P31040-3;H0Y8X1	P31040;D6RFM5;P31040-2;A0A087X1I3;P31040-3	Succinate dehydrogenase [ubiquinone] flavoprotein subunit, mitochondrial	Citric acid cycle (TCA cycle);Metabolism;Pyruvate metabolism and Citric Acid (TCA) cycle;Respiratory electron transport;Respiratory electron transport, ATP synthesis by chemiosmotic coupling, and heat production by uncoupling proteins.;The citric acid (TCA) cycle and respiratory electron transport	13	13	13	24.5	24.5	24.5	72.691	175.29	82
DLD	-0.0490487	0.0365294		E9PEX6;P09622-2;P09622;P09622-3	E9PEX6;P09622-2;P09622;P09622-3	Dihydrolipoyl dehydrogenase;Dihydrolipoyl dehydrogenase, mitochondrial	Branched-chain amino acid catabolism;Citric acid cycle (TCA cycle);Glycine degradation;Glyoxylate metabolism and glycine degradation;Lysine catabolism;Metabolism;Metabolism of amino acids and derivatives;Pyruvate metabolism;Pyruvate metabolism and Citric Acid (TCA) cycle;Regulation of pyruvate dehydrogenase (PDH) complex;Signal Transduction;Signaling by Nuclear Receptors;Signaling by Retinoic Aci…	7	7	7	17.5	17.5	17.5	51.815	12.682	36
CARS	-0.0536143	0.0838033		B4DKY1;P49589-2;P49589;P49589-3	B4DKY1;P49589-2;P49589;P49589-3	Cysteine--tRNA ligase, cytoplasmic	Cytosolic tRNA aminoacylation;Metabolism of proteins;Translation;tRNA Aminoacylation	4	4	4	6.1	6.1	6.1	84.277	6.0268	18
SSU72	-0.0544828	0.0176284		Q9NP77;Q9NP77-2	Q9NP77;Q9NP77-2	RNA polymerase II subunit A C-terminal domain phosphatase SSU72	Gene expression (Transcription);RNA polymerase II transcribes snRNA genes;RNA Polymerase II Transcription	3	3	3	19.1	19.1	19.1	22.574	8.1041	10
GALE	-0.0563202	0.0717596		Q14376;Q5QPP3;Q5QPP4;Q14376-2;Q5QPP1;Q5QPP9	Q14376;Q5QPP3;Q5QPP4;Q14376-2;Q5QPP1	UDP-glucose 4-epimerase	Defective GALE can cause Epimerase-deficiency galactosemia (EDG);Disease;Diseases associated with glycosylation precursor biosynthesis;Diseases of glycosylation;Galactose catabolism;Metabolism;Metabolism of carbohydrates	6	6	6	19	19	19	38.281	30.951	73
RBM39	-0.0567691	0.0292244		Q14498;Q14498-3;G3XAC6;Q14498-2;A0A0U1RQH7;H0Y4X3;A0A0U1RQW2;Q5QP23;Q86U06;Q86U06-2;Q86U06-5;Q86U06-4;Q5QP22;H0YJJ3;G3V5Z6;G3XAP0;F2Z2Z5;F8WF24;H0Y6I9;A0A087X122;Q86U06-3;A8MYG5	Q14498;Q14498-3;G3XAC6;Q14498-2;A0A0U1RQH7;H0Y4X3;A0A0U1RQW2	RNA-binding protein 39		14	14	14	31.1	31.1	31.1	59.379	227.26	131
RTFDC1	-0.0577971	0.0334896		A0A0A0MQR2;Q9BY42;A2A2L5;A2A2L6	A0A0A0MQR2;Q9BY42;A2A2L5	Protein RTF2 homolog		5	5	5	17.9	17.9	17.9	37.531	11.613	31
MSI2	-0.0581055	0.0270562		J3QKT5;J3KTC1;B4DHE8;Q96DH6-2;Q96DH6	J3QKT5;J3KTC1;B4DHE8;Q96DH6-2;Q96DH6	RNA-binding protein Musashi homolog 2		1	1	1	12.1	12.1	12.1	11.073	1.7411	10
RAE1	-0.0600548	0.654539		P78406;E9PQ57;E9PPG9;B0QZ36	P78406;E9PQ57	mRNA export factor	Antiviral mechanism by IFN-stimulated genes;Cell Cycle;Cell Cycle, Mitotic;Cellular response to heat stress;Cellular responses to external stimuli;Cellular responses to stress;Cytokine Signaling in Immune system;Defective TPR may confer susceptibility towards thyroid papillary carcinoma (TPC);Disease;Disorders of transmembrane transporters;Export of Viral Ribonucleoproteins from Nucleus;Gene expr…	10	10	10	37.8	37.8	37.8	40.968	131.11	93
STAMBP	-0.0602112	0.0365218		C9JK83;O95630-2;O95630	C9JK83;O95630-2;O95630	STAM-binding protein	Deubiquitination;Metabolism of proteins;Metalloprotease DUBs;Post-translational protein modification	3	3	3	12.3	12.3	12.3	36.156	5.9515	15
PYCRL	-0.0602163	0.0748658		A0A0A0MQS1;Q53H96-2;Q53H96;F8WEI0;B5MD87	A0A0A0MQS1;Q53H96-2;Q53H96	Pyrroline-5-carboxylate reductase;Pyrroline-5-carboxylate reductase 3	Glutamate and glutamine metabolism;Metabolism;Metabolism of amino acids and derivatives	3	3	3	12.6	12.6	12.6	29.892	9.4622	22
SETX	-0.0607459	0.0475292		Q7Z333-3;Q7Z333;Q7Z333-4;X6RI79	Q7Z333-3;Q7Z333;Q7Z333-4;X6RI79	Probable helicase senataxin		2	2	2	1	1	1	299.42	3.7718	5
LMNB2	-0.0615641	0.213609		Q03252	Q03252	Lamin-B2		16	12	12	24	20	20	69.948	20.973	66
MAPKAPK2;MAPKAPK3	-0.0616487	0.0815911		P49137-2;P49137;C9J8E1;Q16644	P49137-2;P49137;C9J8E1;Q16644	MAP kinase-activated protein kinase 2;MAP kinase-activated protein kinase 3	activated TAK1 mediates p38 MAPK activation;Arachidonic acid metabolism;Butyrate Response Factor 1 (BRF1) binds and destabilizes mRNA;Cellular response to heat stress;Cellular responses to external stimuli;Cellular responses to stress;Cellular Senescence;CREB phosphorylation;Cytokine Signaling in Immune system;Fatty acid metabolism;Immune System;Innate Immune System;Interleukin-17 signaling;MAP k…	3	3	3	7.6	7.6	7.6	42.202	3.6658	16
EIF3M	-0.0617034	0.0957919		Q7L2H7-2;Q7L2H7;H0YCQ8;J3KNJ2;E9PRY0	Q7L2H7-2;Q7L2H7;H0YCQ8;J3KNJ2	Eukaryotic translation initiation factor 3 subunit M	Activation of the mRNA upon binding of the cap-binding complex and eIFs, and subsequent binding to 43S;Cap-dependent Translation Initiation;Eukaryotic Translation Initiation;Formation of a pool of free 40S subunits;Formation of the ternary complex, and subsequently, the 43S complex;GTP hydrolysis and joining of the 60S ribosomal subunit;L13a-mediated translational silencing of Ceruloplasmin expre…	6	6	6	32.6	32.6	32.6	27.865	16.933	31
PSMC4	-0.0628738	0.165567		P43686;P43686-2	P43686;P43686-2	26S protease regulatory subunit 6B	ABC transporter disorders;ABC-family proteins mediated transport;Activation of APC/C and APC/C:Cdc20 mediated degradation of mitotic proteins;Activation of NF-kappaB in B cells;Adaptive Immune System;Antigen processing: Ubiquitination & Proteasome degradation;Antigen processing-Cross presentation;APC/C:Cdc20 mediated degradation of mitotic proteins;APC/C:Cdc20 mediated degradation of Securin;APC/…	20	20	20	51.2	51.2	51.2	47.366	116.69	126
MCM4	-0.0633856	0.220123		A0A3B3IT92;P33991;A0A3B3IU45;A0A3B3IS57;E5RG31;A0A3B3ITP6;A0A3B3IRR8;E5RG53;E5RFR3	A0A3B3IT92;P33991;A0A3B3IU45;A0A3B3IS57;E5RG31;A0A3B3ITP6	DNA replication licensing factor MCM4	Activation of ATR in response to replication stress;Activation of the pre-replicative complex;Assembly of the pre-replicative complex;Cell Cycle;Cell Cycle Checkpoints;Cell Cycle, Mitotic;DNA Replication;DNA Replication Pre-Initiation;DNA strand elongation;G1/S Transition;G2/M Checkpoints;Mitotic G1-G1/S phases;Orc1 removal from chromatin;S Phase;Switching of origins to a post-replicative state;S…	18	18	18	25.6	25.6	25.6	100.73	97.901	110
OXCT1	-0.0671775	0.163251		P55809;E9PDW2;P55809-2;Q9BYC2	P55809;E9PDW2	Succinyl-CoA:3-ketoacid coenzyme A transferase 1, mitochondrial	Ketone body metabolism;Metabolism;Metabolism of lipids;Utilization of Ketone Bodies	11	11	11	28.1	28.1	28.1	56.157	45.545	84
ESYT1	-0.0717163	0.184811		Q9BSJ8-2;Q9BSJ8;F8VZB1	Q9BSJ8-2;Q9BSJ8	Extended synaptotagmin-1	Glycosphingolipid metabolism;Metabolism;Metabolism of lipids;Sphingolipid metabolism	9	9	9	10.9	10.9	10.9	124	29.563	56
TXNL1	-0.0733986	0.394072		O43396;K7ER96;K7EML9;K7EKG2;K7EPB7	O43396;K7ER96	Thioredoxin-like protein 1		7	7	7	30.8	30.8	30.8	32.251	27.893	35
CCT5	-0.0750128	0.245316		P48643;B7ZAR1;E9PCA1;E7ENZ3;P48643-2;H0Y914;D6RIZ7	P48643;B7ZAR1;E9PCA1;E7ENZ3;P48643-2	T-complex protein 1 subunit epsilon	Association of TriC/CCT with target proteins during biosynthesis;BBSome-mediated cargo-targeting to cilium;Cargo trafficking to the periciliary membrane;Chaperonin-mediated protein folding;Cilium Assembly;Cooperation of PDCL (PhLP1) and TRiC/CCT in G-protein beta folding;Cooperation of Prefoldin and TriC/CCT in actin and tubulin folding;Folding of actin by CCT/TriC;Formation of tubulin folding in…	26	26	26	55.5	55.5	55.5	59.67	302.18	217
PDHB	-0.0801277	0.187267		P11177-3;P11177-2;P11177;C9J634;F8WF02	P11177-3;P11177-2;P11177;C9J634	Pyruvate dehydrogenase E1 component subunit beta, mitochondrial	Glyoxylate metabolism and glycine degradation;Metabolism;Metabolism of amino acids and derivatives;Pyruvate metabolism;Pyruvate metabolism and Citric Acid (TCA) cycle;Regulation of pyruvate dehydrogenase (PDH) complex;Signal Transduction;Signaling by Nuclear Receptors;Signaling by Retinoic Acid;The citric acid (TCA) cycle and respiratory electron transport	5	5	5	19.6	19.6	19.6	37.514	14.13	29
FBXL18	-0.0864836	0.0401625		H0Y6I6;Q96ME1-2;Q96ME1-4;Q96ME1;Q96ME1-3	H0Y6I6;Q96ME1-2;Q96ME1-4;Q96ME1;Q96ME1-3	F-box/LRR-repeat protein 18	Adaptive Immune System;Antigen processing: Ubiquitination & Proteasome degradation;Cell Cycle;Cell Cycle, Mitotic;Class I MHC mediated antigen processing & presentation;FBXL7 down-regulates AURKA during mitotic entry and in early mitosis;G2/M Transition;Immune System;Metabolism of proteins;Mitotic G2-G2/M phases;Neddylation;Post-translational protein modification	2	2	2	3.5	3.5	3.5	74.789	3.5981	5
CNN1	-0.0896931	0.0605704		P51911;P51911-2;B7Z7E1;K7ER02;K7EQ72;K7ESJ2;K7ERK4;K7ENC5;K7ERM8	P51911;P51911-2;B7Z7E1;K7ER02;K7EQ72	Calponin-1;Calponin		10	10	9	40.1	40.1	37.7	33.17	99.933	82
QARS	-0.0918566	0.450585		P47897;P47897-2;C9J165;A0A0U1RQT0;A0A0U1RQM8;A0A0U1RQE9;A0A0U1RQU2;A0A0U1RRI9;A0A0U1RQL2;F2Z2V6;A0A0U1RQC3	P47897;P47897-2;C9J165	Glutamine--tRNA ligase	Cytosolic tRNA aminoacylation;Metabolism;Metabolism of amino acids and derivatives;Metabolism of proteins;Mitochondrial tRNA aminoacylation;Selenoamino acid metabolism;Translation;tRNA Aminoacylation	24	24	4	35.7	35.7	7.1	87.798	64.17	145
MARS	-0.0921351	0.0947151		P56192;H0YIP0;P56192-2;H0YI94;H0YHV5;H0YIC2;H0YHL6;H0YI27	P56192;H0YIP0;P56192-2	Methionine--tRNA ligase, cytoplasmic	Cytosolic tRNA aminoacylation;Metabolism;Metabolism of amino acids and derivatives;Metabolism of proteins;Selenoamino acid metabolism;Translation;tRNA Aminoacylation	10	10	10	16.7	16.7	16.7	101.11	40.085	35
GSTM3	-0.0947622	0.165305		P21266;A0A0A0MTN3;Q5T8R1;P46439;A0A3B3IRM5;B9ZVX7;F6XZQ7;A0A0A0MR85;E9PLF1;E9PHN7;H3BQT3;E9PHN6;P28161-2;Q03013-2;P09488-2;P09488;Q03013-3;Q03013;P28161;E7EWW9	P21266;A0A0A0MTN3	Glutathione S-transferase Mu 3	Biological oxidations;Biosynthesis of DHA-derived SPMs;Biosynthesis of DHA-derived sulfido conjugates;Biosynthesis of maresin conjugates in tissue regeneration (MCTR);Biosynthesis of specialized proresolving mediators (SPMs);Glutathione conjugation;Metabolism;Metabolism of lipids;Phase II - Conjugation of compounds	5	5	5	24.9	24.9	24.9	26.559	10.454	33
CSRP2	-0.0952047	0.123134		Q16527;F8VW96;F8VQR7	Q16527;F8VW96;F8VQR7	Cysteine and glycine-rich protein 2		3	3	3	20.7	20.7	20.7	20.954	8.0393	25
GBE1	-0.095513	0.0368039		E9PGM4;Q04446	E9PGM4;Q04446	1,4-alpha-glucan-branching enzyme	Disease;Diseases of carbohydrate metabolism;Diseases of metabolism;Glycogen metabolism;Glycogen storage disease type IV (GBE1);Glycogen storage diseases;Glycogen synthesis;Metabolism;Metabolism of carbohydrates	3	3	3	4.7	4.7	4.7	75.959	4.5806	16
ALDH18A1	-0.0975259	0.306749		P54886-2;P54886	P54886-2;P54886	Delta-1-pyrroline-5-carboxylate synthase;Glutamate 5-kinase;Gamma-glutamyl phosphate reductase	Glutamate and glutamine metabolism;Metabolism;Metabolism of amino acids and derivatives	18	18	18	26.1	26.1	26.1	87.088	60.074	136
AIMP1	-0.0979373	0.364988		Q12904-2;Q12904;D6R937	Q12904-2;Q12904	Aminoacyl tRNA synthase complex-interacting multifunctional protein 1;Endothelial monocyte-activating polypeptide 2	Cytosolic tRNA aminoacylation;Metabolism;Metabolism of amino acids and derivatives;Metabolism of proteins;Selenoamino acid metabolism;Translation;tRNA Aminoacylation	7	7	7	28.9	28.9	28.9	37.039	26.407	50
MYH14	-0.0983969	0.141363		Q7Z406;Q7Z406-6;Q7Z406-2;Q7Z406-5;Q7Z406-4;M0QY43;A0A0C4DFM8	Q7Z406;Q7Z406-6;Q7Z406-2;Q7Z406-5;Q7Z406-4;M0QY43	Myosin-14	Axon guidance;Developmental Biology;EPHA-mediated growth cone collapse;EPH-Ephrin signaling;RHO GTPase Effectors;RHO GTPases activate CIT;RHO GTPases activate PAKs;RHO GTPases activate PKNs;RHO GTPases Activate ROCKs;Sema4D in semaphorin signaling;Sema4D induced cell migration and growth-cone collapse;Semaphorin interactions;Signal Transduction;Signaling by Rho GTPases	13	6	6	6.4	3.6	3.6	227.87	7.1765	26
UBL4A	-0.104065	0.123933		Q5HY81;P11441	Q5HY81;P11441	Ubiquitin-like protein 4A	Insertion of tail-anchored proteins into the endoplasmic reticulum membrane;Protein localization	3	3	3	17.2	17.2	17.2	20.55	5.6539	15
CRTAP	-0.104605	0.143355		C9JP16;O75718	C9JP16;O75718	Cartilage-associated protein	Collagen biosynthesis and modifying enzymes;Collagen formation;Extracellular matrix organization	6	6	6	17	17	17	41.432	9.17	56
GRHPR	-0.10468	0.257319		Q9UBQ7;U3KQ56;Q9UBQ7-2	Q9UBQ7;U3KQ56	Glyoxylate reductase/hydroxypyruvate reductase	Glyoxylate metabolism and glycine degradation;Metabolism;Metabolism of amino acids and derivatives	6	6	6	28.7	28.7	28.7	35.668	109.94	50
EIF6	-0.10737	0.0533835		P56537;P56537-2;B7ZBH1;A0A0U1RQV5	P56537;P56537-2	Eukaryotic translation initiation factor 6		6	6	6	46.5	46.5	46.5	26.599	133.55	49
COPE	-0.108288	0.222707		M0QXB4;O14579;O14579-3;O14579-2;M0R061	M0QXB4;O14579;O14579-3;O14579-2;M0R061	Coatomer subunit epsilon	Asparagine N-linked glycosylation;COPI-dependent Golgi-to-ER retrograde traffic;COPI-mediated anterograde transport;ER to Golgi Anterograde Transport;Golgi-to-ER retrograde transport;Intra-Golgi and retrograde Golgi-to-ER traffic;Membrane Trafficking;Metabolism of proteins;Post-translational protein modification;Transport to the Golgi and subsequent modification;Vesicle-mediated transport	6	6	6	25.7	25.7	25.7	36.923	67.361	29
PSMD3	-0.111803	0.345357		O43242;O43242-2;H0YGV8	O43242;O43242-2	26S proteasome non-ATPase regulatory subunit 3	ABC transporter disorders;ABC-family proteins mediated transport;Activation of APC/C and APC/C:Cdc20 mediated degradation of mitotic proteins;Activation of NF-kappaB in B cells;Adaptive Immune System;Antigen processing: Ubiquitination & Proteasome degradation;Antigen processing-Cross presentation;APC/C:Cdc20 mediated degradation of mitotic proteins;APC/C:Cdc20 mediated degradation of Securin;APC/…	22	22	22	50.2	50.2	50.2	60.977	132.6	177
VAT1	-0.11363	0.0595898		Q99536;K7ESA3;Q99536-2;Q99536-3;K7ERT7;K7ENX2;K7EM19	Q99536;K7ESA3;Q99536-2;Q99536-3	Synaptic vesicle membrane protein VAT-1 homolog	Immune System;Innate Immune System;Neutrophil degranulation	3	3	3	11.5	11.5	11.5	41.92	6.1504	9
MTHFD1	-0.115346	0.455021		P11586;F5H2F4;V9GYY3	P11586;F5H2F4	C-1-tetrahydrofolate synthase, cytoplasmic;Methylenetetrahydrofolate dehydrogenase;Methenyltetrahydrofolate cyclohydrolase;Formyltetrahydrofolate synthetase;C-1-tetrahydrofolate synthase, cytoplasmic, N-terminally processed	Metabolism;Metabolism of folate and pterines;Metabolism of vitamins and cofactors;Metabolism of water-soluble vitamins and cofactors	36	36	35	42.4	42.4	41.6	101.56	142.51	325
ACBD3	-0.11552	0.0827928		Q9H3P7	Q9H3P7	Golgi resident protein GCP60	Golgi Associated Vesicle Biogenesis;Membrane Trafficking;trans-Golgi Network Vesicle Budding;Vesicle-mediated transport	3	3	3	8.5	8.5	8.5	60.593	8.3184	4
MCM3	-0.115936	0.126766		P25205;P25205-2;J3KQ69;Q7Z6P5	P25205;P25205-2;J3KQ69	DNA replication licensing factor MCM3	Activation of ATR in response to replication stress;Activation of the pre-replicative complex;Assembly of the pre-replicative complex;Cell Cycle;Cell Cycle Checkpoints;Cell Cycle, Mitotic;DNA Replication;DNA Replication Pre-Initiation;DNA strand elongation;G1/S Transition;G2/M Checkpoints;Mitotic G1-G1/S phases;Orc1 removal from chromatin;S Phase;Switching of origins to a post-replicative state;S…	20	20	20	26.9	26.9	26.9	90.98	80.9	108
XRCC6	-0.118109	0.219511		P12956;B1AHC9;P12956-2	P12956;B1AHC9;P12956-2	X-ray repair cross-complementing protein 6	2-LTR circle formation;Cytosolic sensors of pathogen-associated DNA;Disease;DNA Double-Strand Break Repair;DNA Repair;Early Phase of HIV Life Cycle;HIV Infection;HIV Life Cycle;Immune System;Infectious disease;Innate Immune System;Integration of provirus;IRF3-mediated induction of type I IFN;Neutrophil degranulation;Nonhomologous End-Joining (NHEJ);STING mediated induction of host immune responses	32	32	32	56	56	56	69.842	323.31	291
CCT6A	-0.118265	0.571792		P40227;P40227-2;J3KRI6	P40227;P40227-2	T-complex protein 1 subunit zeta	Association of TriC/CCT with target proteins during biosynthesis;Chaperonin-mediated protein folding;Cooperation of PDCL (PhLP1) and TRiC/CCT in G-protein beta folding;Cooperation of Prefoldin and TriC/CCT in actin and tubulin folding;Folding of actin by CCT/TriC;Formation of tubulin folding intermediates by CCT/TriC;Metabolism of proteins;Prefoldin mediated transfer of substrate to CCT/TriC;Prot…	21	21	16	43.5	43.5	34.5	58.024	282.16	230
TLN1	-0.118973	0.24261		Q9Y490	Q9Y490	Talin-1	Axon guidance;Cytokine Signaling in Immune system;Developmental Biology;Disease;Diseases of signal transduction;FLT3 Signaling;GRB2:SOS provides linkage to MAPK signaling for Integrins;Hemostasis;Immune System;Integrin alphaIIb beta3 signaling;Integrin signaling;IRE1alpha activates chaperones;MAP2K and MAPK activation;MAPK family signaling cascades;MAPK1/MAPK3 signaling;Metabolism of proteins;Mus…	54	54	46	26.2	26.2	22.4	269.76	212.22	327
FDXR	-0.121843	0.808441		P22570;P22570-7;P22570-4;P22570-5;P22570-2;P22570-3;A0A0C4DFN8;A0A0A0MSZ4;A0A0A0MTN9;A0A0A0MTR6;A0A0C4DGN7;A0A0A0MT64;P22570-6;J3QQX3;J3QKZ8;J3QQW7	P22570;P22570-7;P22570-4;P22570-5;P22570-2;P22570-3;A0A0C4DFN8;A0A0A0MSZ4;A0A0A0MTN9;A0A0A0MTR6;A0A0C4DGN7;A0A0A0MT64;P22570-6;J3QQX3	NADPH:adrenodoxin oxidoreductase, mitochondrial	Biological oxidations;Cytochrome P450 - arranged by substrate type;Defective CYP11A1 causes Adrenal insufficiency, congenital, with 46,XY sex reversal (AICSR);Disease;Diseases of metabolism;Electron transport from NADPH to Ferredoxin;Endogenous sterols;Metabolic disorders of biological oxidation enzymes;Metabolism;Metabolism of lipids;Metabolism of steroid hormones;Metabolism of steroids;Mitochon…	17	17	17	37.3	37.3	37.3	53.836	48.762	168
SEPT2	-0.123002	0.170439		Q15019-2;Q15019-3;Q15019;B5MCX3;H7C2Y0;C9J2Q4;C9JB25;H7C310;C9J938;C9IZU3;C9JQJ4;C9IY94;C9JZI2;C9JT15;B5MD47;F8WB65;C9JFT1;A0A1B0GXJ2;C9JSE7;H7C1T1	Q15019-2;Q15019-3;Q15019;B5MCX3;H7C2Y0;C9J2Q4	Septin-2	Anchoring of the basal body to the plasma membrane;Cilium Assembly;Organelle biogenesis and maintenance	10	10	10	39.9	39.9	39.9	45.46	72.006	56
ANXA11	-0.124685	0.447578		P50995;P50995-2;H0Y6E1	P50995;P50995-2	Annexin A11		13	13	13	23.8	23.8	23.8	54.389	49.448	135
STAT1	-0.12509	1.20998		P42224;J3KPM9;P42224-2;E7EPD2;D2KFR9;E7ENM1;H7BZB5	P42224;J3KPM9;P42224-2	Signal transducer and activator of transcription 1-alpha/beta;Signal transducer and activator of transcription	Antiviral mechanism by IFN-stimulated genes;Cytokine Signaling in Immune system;Disease;Diseases of signal transduction;Downstream signal transduction;FGFR1 mutant receptor activation;Gene expression (Transcription);Generic Transcription Pathway;Growth hormone receptor signaling;Immune System;Interferon alpha/beta signaling;Interferon Signaling;Interleukin-12 family signaling;Interleukin-2 family…	14	14	14	20.9	20.9	20.9	87.334	33.349	108
KIAA1279	-0.125804	0.224321		A0A1B0GUA3;Q96EK5;A0A1B0GUH6;A0A1B0GV79;A0A1B0GW21;A0A1B0GTE6;A0A0D9SFK7	A0A1B0GUA3;Q96EK5;A0A1B0GUH6	KIF1-binding protein		3	3	3	7	7	7	74.783	14.457	16
DLST	-0.125979	0.210813		P36957;P36957-2;Q86SW4;H0YJF9;G3V5M3;G3V3F0	P36957;P36957-2;Q86SW4	Dihydrolipoyllysine-residue succinyltransferase component of 2-oxoglutarate dehydrogenase complex, mitochondrial	Citric acid cycle (TCA cycle);Glyoxylate metabolism and glycine degradation;Lysine catabolism;Metabolism;Metabolism of amino acids and derivatives;Pyruvate metabolism and Citric Acid (TCA) cycle;The citric acid (TCA) cycle and respiratory electron transport	7	7	7	16.3	16.3	16.3	48.755	15.674	39
ETFB	-0.127267	0.297711		P38117-2;P38117;M0QY67	P38117-2;P38117;M0QY67	Electron transfer flavoprotein subunit beta	Metabolism;Metabolism of proteins;Post-translational protein modification;Protein methylation;Respiratory electron transport;Respiratory electron transport, ATP synthesis by chemiosmotic coupling, and heat production by uncoupling proteins.;The citric acid (TCA) cycle and respiratory electron transport	4	4	4	12.1	12.1	12.1	37.434	5.8745	24
PGM1	-0.127457	0.331928		P36871;A0A3B3ITK7;P36871-2;P36871-3	P36871;A0A3B3ITK7;P36871-2;P36871-3	Phosphoglucomutase-1	Defective PGM1 causes PGM1-CDG (CDG1t);Disease;Diseases associated with glycosylation precursor biosynthesis;Diseases of glycosylation;Glycogen metabolism;Glycogen synthesis;Immune System;Innate Immune System;Metabolism;Metabolism of carbohydrates;Neutrophil degranulation	15	15	15	31.1	31.1	31.1	61.448	25.163	84
HNRNPDL	-0.127832	0.0616929		O14979-2;O14979-3;A0A087WU03	O14979-2;O14979-3	Heterogeneous nuclear ribonucleoprotein D-like		9	1	1	29.9	6	6	33.588	65.075	17
CCT7	-0.128471	0.656039		Q99832;Q99832-3;Q99832-4;Q99832-2;F8WAM2;F8WBP8;A0A0D9SG95	Q99832;Q99832-3;Q99832-4;Q99832-2	T-complex protein 1 subunit eta	Association of TriC/CCT with target proteins during biosynthesis;Chaperonin-mediated protein folding;Cooperation of PDCL (PhLP1) and TRiC/CCT in G-protein beta folding;Cooperation of Prefoldin and TriC/CCT in actin and tubulin folding;Folding of actin by CCT/TriC;Formation of tubulin folding intermediates by CCT/TriC;Metabolism of proteins;Prefoldin mediated transfer of substrate to CCT/TriC;Prot…	28	28	28	53.6	53.6	53.6	59.366	323.31	232
DNAJA1	-0.130435	0.135528		P31689;P31689-2	P31689;P31689-2	DnaJ homolog subfamily A member 1	Cellular responses to external stimuli;Cellular responses to stress;HSP90 chaperone cycle for steroid hormone receptors (SHR)	10	10	10	30.2	30.2	30.2	44.868	26.691	45
AHCY	-0.133436	0.647921		P23526;P23526-2	P23526;P23526-2	Adenosylhomocysteinase	Biological oxidations;Defective AHCY causes Hypermethioninemia with S-adenosylhomocysteine hydrolase deficiency (HMAHCHD);Disease;Diseases of metabolism;Metabolic disorders of biological oxidation enzymes;Metabolism;Metabolism of amino acids and derivatives;Metabolism of ingested SeMet, Sec, MeSec into H2Se;Methylation;Phase II - Conjugation of compounds;Selenoamino acid metabolism;Sulfur amino a…	17	17	17	38.4	38.4	38.4	47.716	215.8	229
ACTN1	-0.134322	0.487763		P12814-3;P12814;P12814-2;P12814-4;H9KV75;H7C5W8;G3V2N5;H0YJW3;H0YJ11;G3V2W4;P35609;P35609-2;Q08043;F6THM6;A0A087WSZ2;G3V5M4;G3V2X9;G3V380	P12814-3;P12814;P12814-2;P12814-4;H9KV75	Alpha-actinin-1	Activation of NMDA receptors and postsynaptic events;Assembly and cell surface presentation of NMDA receptors;Cell junction organization;Cell-Cell communication;Cell-extracellular matrix interactions;CREB1 phosphorylation through NMDA receptor-mediated activation of RAS signaling;Cytokine Signaling in Immune system;Extracellular matrix organization;FLT3 Signaling;Hemostasis;Immune System;Long-ter…	46	32	32	56	39.9	39.9	105.57	323.31	343
CLTC	-0.13507	0.502071		A0A087WVQ6;Q00610-2;Q00610;J3KS13;A0A087WX41;P53675-2;P53675;K7EJJ5;J3KSQ2;J3QL20;J3KRF5;F5H5N6	A0A087WVQ6;Q00610-2;Q00610	Clathrin heavy chain;Clathrin heavy chain 1	Adaptive Immune System;Axon guidance;Beta-catenin independent WNT signaling;Cargo recognition for clathrin-mediated endocytosis;Clathrin-mediated endocytosis;Developmental Biology;Disease;Entry of Influenza Virion into Host Cell via Endocytosis;EPH-ephrin mediated repulsion of cells;EPH-Ephrin signaling;Formation of annular gap junctions;Gap junction degradation;Gap junction trafficking;Gap junct…	54	54	54	39.2	39.2	39.2	192.06	323.31	515
PMVK	-0.136093	0.0792478		Q15126	Q15126	Phosphomevalonate kinase	Activation of gene expression by SREBF (SREBP);Cholesterol biosynthesis;Metabolism;Metabolism of lipids;Metabolism of steroids;Regulation of cholesterol biosynthesis by SREBP (SREBF)	3	3	3	13.5	13.5	13.5	21.995	4.4399	21
MMTAG2	-0.137693	0.22152		Q9BU76-3;Q9BU76-4;Q9BU76;Q9BU76-2	Q9BU76-3;Q9BU76-4;Q9BU76;Q9BU76-2	Multiple myeloma tumor-associated protein 2	Immune System;Innate Immune System;Neutrophil degranulation	3	3	3	22.6	22.6	22.6	16.842	4.9169	12
DPYSL3	-0.139514	0.52613		Q14195-2;Q14195;H0YBT4;Q14117	Q14195-2;Q14195;H0YBT4	Dihydropyrimidinase-related protein 3	Axon guidance;CRMPs in Sema3A signaling;Developmental Biology;Metabolism;Metabolism of nucleotides;Nucleobase catabolism;Pyrimidine catabolism;Semaphorin interactions	14	12	11	26.9	23.4	22.4	73.91	26.785	65
ACTN4	-0.140368	1.37605		O43707;O43707-2;F5GXS2;O43707-3;H7C144;K7EJH8;K7EP19;G3V2E8	O43707;O43707-2;F5GXS2;O43707-3	Alpha-actinin-4	Cell-Cell communication;Hemostasis;Nephrin family interactions;Platelet activation, signaling and aggregation;Platelet degranulation;Response to elevated platelet cytosolic Ca2+	51	51	36	63.4	63.4	46.1	104.85	323.31	618
SEC22B	-0.142156	0.326117		O75396;A0A087X1A9	O75396	Vesicle-trafficking protein SEC22b	Adaptive Immune System;Antigen processing-Cross presentation;Asparagine N-linked glycosylation;Cargo concentration in the ER;Class I MHC mediated antigen processing & presentation;COPI-dependent Golgi-to-ER retrograde traffic;COPII-mediated vesicle transport;ER to Golgi Anterograde Transport;ER-Phagosome pathway;Golgi-to-ER retrograde transport;Immune System;Intra-Golgi and retrograde Golgi-to-ER…	7	7	7	38.1	38.1	38.1	24.593	46.578	62
TCERG1	-0.14476	0.0462405		O14776;O14776-2;G3V220	O14776;O14776-2;G3V220	Transcription elongation regulator 1		8	8	8	9.3	9.3	9.3	123.9	25.626	16
PAPSS1	-0.151396	0.247481		O43252	O43252	Bifunctional 3-phosphoadenosine 5-phosphosulfate synthase 1;Sulfate adenylyltransferase;Adenylyl-sulfate kinase	Biological oxidations;Cytosolic sulfonation of small molecules;Disease;Diseases of signal transduction;Glycosaminoglycan metabolism;Metabolism;Metabolism of amino acids and derivatives;Metabolism of carbohydrates;Metabolism of ingested H2SeO4 and H2SeO3 into H2Se;Oncogenic MAPK signaling;Phase II - Conjugation of compounds;Selenoamino acid metabolism;Signaling by BRAF and RAF fusions;Transport an…	11	11	11	22.1	22.1	22.1	70.832	20.665	39
EXOSC1	-0.15237	0.14315		B1AMU7;Q9Y3B2;R4GNH9;R4GMQ7;B1AMU3;B1AMU4	B1AMU7;Q9Y3B2;R4GNH9;R4GMQ7;B1AMU3;B1AMU4	Exosome complex component CSL4	ATF4 activates genes in response to endoplasmic reticulum stress;Butyrate Response Factor 1 (BRF1) binds and destabilizes mRNA;Deadenylation-dependent mRNA decay;KSRP (KHSRP) binds and destabilizes mRNA;Major pathway of rRNA processing in the nucleolus and cytosol;Metabolism of proteins;Metabolism of RNA;mRNA decay by 3' to 5' exoribonuclease;PERK regulates gene expression;Regulation of mRNA stab…	2	2	2	15.2	15.2	15.2	17.789	3.0948	13
PIN1	-0.155458	1.18455		K7EN45;Q13526;K7EMU7	K7EN45;Q13526;K7EMU7	Peptidyl-prolyl cis-trans isomerase NIMA-interacting 1	Antiviral mechanism by IFN-stimulated genes;Cytokine Signaling in Immune system;DDX58/IFIH1-mediated induction of interferon-alpha/beta;Gene expression (Transcription);Generic Transcription Pathway;Immune System;Innate Immune System;Interferon Signaling;ISG15 antiviral mechanism;Negative regulators of DDX58/IFIH1 signaling;PI5P Regulates TP53 Acetylation;Regulation of TP53 Activity;Regulation of …	3	3	3	42.2	42.2	42.2	9.8329	6.5577	24
DDX6	-0.155593	0.606044		P26196;Q8IV96	P26196	Probable ATP-dependent RNA helicase DDX6	Deadenylation-dependent mRNA decay;Metabolism of RNA;mRNA decay by 5' to 3' exoribonuclease	11	11	11	29.8	29.8	29.8	54.416	42.729	105
GARS	-0.155709	0.546764		P41250	P41250	Glycine--tRNA ligase	Cytosolic tRNA aminoacylation;Metabolism of proteins;Mitochondrial tRNA aminoacylation;Translation;tRNA Aminoacylation	20	20	20	30.7	30.7	30.7	83.165	63.229	89
ACLY	-0.155894	1.12424		P53396-2;P53396;P53396-3;K7ESG8;K7EIE7	P53396-2;P53396;P53396-3	ATP-citrate synthase	ChREBP activates metabolic gene expression;Fatty acid metabolism;Fatty acyl-CoA biosynthesis;Immune System;Innate Immune System;Integration of energy metabolism;Metabolism;Metabolism of lipids;Neutrophil degranulation	31	31	31	34.2	34.2	34.2	119.77	65.535	143
VIM	-0.157483	0.318988		P08670;B0YJC4;B0YJC5;A0A1B0GTT5;A0A1B0GVG8;H7C5W5;P17661;P41219;P41219-2;F8W835;E7EMV2;E7ESP9;Q16352;P07197-2;P07196;P07197	P08670;B0YJC4	Vimentin	Activation of NMDA receptors and postsynaptic events;Apoptosis;Apoptotic cleavage of cellular proteins;Apoptotic execution phase;Assembly and cell surface presentation of NMDA receptors;Autophagy;Caspase-mediated cleavage of cytoskeletal proteins;Chaperone Mediated Autophagy;CREB1 phosphorylation through NMDA receptor-mediated activation of RAS signaling;Cytokine Signaling in Immune system;FLT3 S…	51	50	46	84.1	82.6	77.3	53.651	323.31	869
CDC2;CDK1	-0.158307	0.582006		A0A024QZP7;P06493;E5RIU6;A0A087WZZ9;P06493-2;K7ELV5;E7EUK8;A0A087WZU2;A0A2R8YEB7;A0A087X209;E5RGN0;G3V317;Q9BVE2;F5H6Z0;A0A2R8YF61;A0A2R8Y7W5;H0YAZ9;A0A2R8Y4Z0;A0A2R8Y644;A0A2R8YD28;Q00536-2;Q07002;O94921;Q00537-2;Q07002-3;Q14004-2;Q00536-3;Q00536;Q96Q40-5;Q96Q40;O94921-2;O94921-3;Q96Q40-3;Q96Q40-4;Q96Q40-6;P11802-2;Q00537;Q14004	A0A024QZP7;P06493;E5RIU6;A0A087WZZ9;P06493-2	Cyclin-dependent kinase 1	Activation of APC/C and APC/C:Cdc20 mediated degradation of mitotic proteins;Activation of NIMA Kinases NEK9, NEK6, NEK7;Anchoring of the basal body to the plasma membrane;APC/C:Cdc20 mediated degradation of Cyclin B;APC/C:Cdc20 mediated degradation of mitotic proteins;APC/C-mediated degradation of cell cycle proteins;APC:Cdc20 mediated degradation of cell cycle proteins prior to satisfation of t…	13	13	11	38.4	38.4	32	34.081	38.156	104
CAPN1	-0.160086	0.606707		P07384;E9PL37;E9PLX0;E9PJJ3;E9PLC9;E9PMC6;E9PJA6;E9PSA6;E9PQB3;E9PRM1	P07384	Calpain-1 catalytic subunit	Degradation of the extracellular matrix;Deregulated CDK5 triggers multiple neurodegenerative pathways in Alzheimer's disease models;Developmental Biology;Disease;Extracellular matrix organization;Formation of the cornified envelope;Immune System;Innate Immune System;Keratinization;Neurodegenerative Diseases;Neutrophil degranulation	8	8	8	12.3	12.3	12.3	81.889	17.174	32
AZGP1	-0.16243	0.0177017		P25311;C9JEV0	P25311;C9JEV0	Zinc-alpha-2-glycoprotein	Miscellaneous transport and binding events;Transport of small molecules	4	4	4	16.8	16.8	16.8	34.258	6.3899	14
ASNS	-0.163937	0.515388		P08243-2;P08243;P08243-3;F8WEJ5;C9J057;C9JT45;C9JLN6;C9JM09	P08243-2;P08243;P08243-3;F8WEJ5	Asparagine synthetase [glutamine-hydrolyzing]	Aspartate and asparagine metabolism;ATF4 activates genes in response to endoplasmic reticulum stress;Metabolism;Metabolism of amino acids and derivatives;Metabolism of proteins;PERK regulates gene expression;Unfolded Protein Response (UPR)	11	11	11	25.2	25.2	25.2	62.168	32.339	87
STOML2	-0.166152	0.268378		Q9UJZ1-2;Q9UJZ1;A0A087WYB4;F2Z2I8	Q9UJZ1-2;Q9UJZ1;A0A087WYB4	Stomatin-like protein 2, mitochondrial	Mitochondrial calcium ion transport;Processing of SMDT1;Transport of small molecules	7	7	7	28	28	28	33.337	17.783	43
RAN	-0.168219	0.324336		B5MDF5;P62826;J3KQE5;F5H018;H0YFC6;B4DV51;A0A087X0W0	B5MDF5;P62826;J3KQE5;F5H018;H0YFC6	GTP-binding nuclear protein Ran	Disease;Export of Viral Ribonucleoproteins from Nucleus;Gene expression (Transcription);Gene Silencing by RNA;HIV Infection;HIV Life Cycle;Host Interactions of HIV factors;Infectious disease;Influenza Infection;Influenza Life Cycle;Interactions of Rev with host cellular proteins;Late Phase of HIV Life Cycle;Metabolism;Metabolism of lipids;Metabolism of RNA;Metabolism of steroids;MicroRNA (miRNA) …	9	9	9	34.8	34.8	34.8	26.224	40.061	111
SEC11A	-0.17056	0.555019		H0YNG3;P67812-4;P67812;P67812-3;H0YKT4;P67812-2;H0YNX5;H0YNA5;P0C7V7	H0YNG3;P67812-4;P67812;P67812-3;H0YKT4;P67812-2;H0YNX5	Signal peptidase complex catalytic subunit SEC11;Signal peptidase complex catalytic subunit SEC11A	Incretin synthesis, secretion, and inactivation;Metabolism of proteins;Peptide hormone metabolism;SRP-dependent cotranslational protein targeting to membrane;Synthesis, secretion, and deacylation of Ghrelin;Synthesis, secretion, and inactivation of Glucagon-like Peptide-1 (GLP-1);Synthesis, secretion, and inactivation of Glucose-dependent Insulinotropic Polypeptide (GIP);Translation	4	4	4	22.7	22.7	22.7	18.651	6.9675	18
CDSN	-0.171581	0.147942		Q2L6G8;G8JLG2;Q15517	Q2L6G8;G8JLG2;Q15517	Corneodesmosin	Developmental Biology;Formation of the cornified envelope;Keratinization	5	5	5	13	13	13	51.539	24.22	26
TWF1	-0.173576	0.319088		Q12792;Q12792-3;Q12792-4;F8VS81;F8W1Q9;F8VRG3;F8W645	Q12792;Q12792-3;Q12792-4;F8VS81	Twinfilin-1		8	8	7	21.7	21.7	19.7	40.282	36.067	44
EIF3E	-0.173953	0.346584		P60228;E5RGA2;E5RIT4;H0YAW4;H0YBR5;E5RHS5	P60228;E5RGA2	Eukaryotic translation initiation factor 3 subunit E	Activation of the mRNA upon binding of the cap-binding complex and eIFs, and subsequent binding to 43S;Cap-dependent Translation Initiation;Eukaryotic Translation Initiation;Formation of a pool of free 40S subunits;Formation of the ternary complex, and subsequently, the 43S complex;GTP hydrolysis and joining of the 60S ribosomal subunit;L13a-mediated translational silencing of Ceruloplasmin expre…	7	7	7	20.7	20.7	20.7	52.22	14.257	31
DPYSL2	-0.174473	0.454814		A0A1C7CYX9;Q16555-2;Q16555;E5RFU4	A0A1C7CYX9;Q16555-2;Q16555	Dihydropyrimidinase-related protein 2	Axon guidance;CRMPs in Sema3A signaling;Developmental Biology;L1CAM interactions;Recycling pathway of L1;Semaphorin interactions	16	16	13	35.2	35.2	29.7	73.502	142.41	108
ADD3	-0.175663	0.176531		Q9UEY8-2;Q9UEY8	Q9UEY8-2;Q9UEY8	Gamma-adducin	Miscellaneous transport and binding events;Transport of small molecules	4	4	4	5.6	5.6	5.6	75.67	4.0102	9
WARS	-0.179026	0.908709		P23381;P23381-2;G3V3Y5;G3V3H8;G3V277;H0YJP3;G3V4C7;G3V4N8;G3V5W1;G3V3S7;G3V3X0;G3V3P2;G3V227;G3V456;G3V2Y7;G3V2F2;G3V5U1;G3V3R3;G3V2C0;G3V339;G3V313;G3V4S4;G3V423	P23381;P23381-2	Tryptophan--tRNA ligase, cytoplasmic;T1-TrpRS;T2-TrpRS	Cytosolic tRNA aminoacylation;Metabolism of proteins;Translation;tRNA Aminoacylation	8	8	8	24.6	24.6	24.6	53.165	87.174	54
ACTR2	-0.179719	1.64407		P61160;P61160-2;F5H6T1;A0A1B0GWD0;A0A1B0GWH0	P61160;P61160-2;F5H6T1	Actin-related protein 2	Axon guidance;Clathrin-mediated endocytosis;Developmental Biology;EPHB-mediated forward signaling;EPH-Ephrin signaling;Fcgamma receptor (FCGR) dependent phagocytosis;Immune System;Innate Immune System;Membrane Trafficking;Neutrophil degranulation;Regulation of actin dynamics for phagocytic cup formation;RHO GTPase Effectors;RHO GTPases Activate WASPs and WAVEs;Signal Transduction;Signaling by Rho…	7	7	7	21.6	21.6	21.6	44.76	18.59	75
ESD	-0.185177	0.497968		H7BZT7;X6RA14;P10768;U3KQT1	H7BZT7;X6RA14;P10768;U3KQT1	S-formylglutathione hydrolase	Biological oxidations;Glutathione conjugation;Metabolism;Phase II - Conjugation of compounds	5	5	5	28.7	28.7	28.7	25.368	9.5723	36
RRM1	-0.185561	0.43346		P23921;E9PL69;E9PP77;H0YCY7	P23921;E9PL69	Ribonucleoside-diphosphate reductase large subunit	Interconversion of nucleotide di- and triphosphates;Metabolism;Metabolism of nucleotides	16	16	16	20.2	20.2	20.2	90.069	43.5	71
SRM	-0.185658	0.686221		P19623;K7EL89;K7EKM4;K7ESL0;K7EQ47	P19623	Spermidine synthase	Metabolism;Metabolism of amino acids and derivatives;Metabolism of polyamines	6	6	6	22.8	22.8	22.8	33.824	12.791	58
44085	-0.187381	0.0809754		D6RGI3;D6RER5;Q9NVA2;Q9NVA2-2;D6RDU5;H0Y961;H0Y9G8;D6RDP1;D6R9Y6;B1AMS2;Q14141-2;Q14141-4;Q14141	D6RGI3;D6RER5;Q9NVA2;Q9NVA2-2;D6RDU5	Septin-11		5	5	5	16.2	16.2	16.2	49.005	11.126	13
EEF1D	-0.187761	0.495946		P29692;P29692-2;E9PRY8;P29692-3;E9PK01;P29692-4;E9PQZ1;A0A087X1X7;E9PI39;E9PQ49;E9PL71;E9PPR1;E9PL12;E9PMW7;H0YE72;H0YCK7;E9PIZ1;E9PK06;H0YE58;E9PN91;E9PK72;E9PKK3;E9PJD0;E9PNW6;E9PQC9	P29692;P29692-2;E9PRY8;P29692-3;E9PK01;P29692-4;E9PQZ1;A0A087X1X7;E9PI39;E9PQ49;E9PL71;E9PPR1;E9PL12	Elongation factor 1-delta	Eukaryotic Translation Elongation;Metabolism of proteins;Translation	17	17	14	61.6	61.6	54.4	31.121	120.23	141
FUBP3	-0.188036	0.647658		Q96I24;Q96I24-2	Q96I24;Q96I24-2	Far upstream element-binding protein 3		13	10	10	31.8	27.6	27.6	61.64	77.106	45
SORD	-0.188726	0.862438		Q00796;H0YKB3;H0YLA4;Q00796-2	Q00796;H0YKB3;H0YLA4;Q00796-2	Sorbitol dehydrogenase	Formation of xylulose-5-phosphate;Fructose biosynthesis;Fructose metabolism;Metabolism;Metabolism of carbohydrates	3	3	3	12.3	12.3	12.3	38.324	7.6249	17
EEF1G	-0.189484	1.09413		P26641;P26641-2	P26641;P26641-2	Elongation factor 1-gamma	Eukaryotic Translation Elongation;Metabolism of proteins;Translation	20	20	20	39.1	39.1	39.1	50.118	128.82	238
PCNA	-0.192213	1.22906		P12004	P12004	Proliferating cell nuclear antigen	Base Excision Repair;Cell Cycle;Cell Cycle, Mitotic;Chromosome Maintenance;DNA Damage Bypass;DNA Double-Strand Break Repair;DNA Repair;DNA Replication;DNA strand elongation;Dual Incision in GG-NER;Dual incision in TC-NER;E3 ubiquitin ligases ubiquitinate target proteins;Extension of Telomeres;G0 and Early G1;G1/S Transition;G1/S-Specific Transcription;Gap-filling DNA repair synthesis and ligation…	12	12	12	57.5	57.5	57.5	28.768	323.31	90
L2HGDH	-0.192502	0.0545217		C9JVN9;Q9H9P8-2;Q9H9P8;G3V5S1;G3V272	C9JVN9;Q9H9P8-2;Q9H9P8;G3V5S1;G3V272	L-2-hydroxyglutarate dehydrogenase, mitochondrial	Interconversion of 2-oxoglutarate and 2-hydroxyglutarate;Metabolism;Pyruvate metabolism and Citric Acid (TCA) cycle;The citric acid (TCA) cycle and respiratory electron transport	6	6	6	14.7	14.7	14.7	48.475	8.6707	19
OGT	-0.192938	0.269712		O15294-4;O15294-2;O15294-3;O15294	O15294-4;O15294-2;O15294-3;O15294	UDP-N-acetylglucosamine--peptide N-acetylglucosaminyltransferase 110 kDa subunit	Chromatin modifying enzymes;Chromatin organization;Deubiquitination;HATs acetylate histones;Metabolism of proteins;Post-translational protein modification;UCH proteinases	4	4	4	7.7	7.7	7.7	74.536	6.4323	8
NEDD8-MDP1;NEDD8	-0.19717	0.0806125		E9PL57;F8VSA6;E9PS38;S4R3E9;Q15843;Q86V88-3;Q86V88-2;Q86V88	E9PL57;F8VSA6;E9PS38;S4R3E9;Q15843	NEDD8	Cargo recognition for clathrin-mediated endocytosis;Clathrin-mediated endocytosis;Deubiquitination;Iron uptake and transport;Membrane Trafficking;Metabolism of proteins;Neddylation;Post-translational protein modification;Signal Transduction;Signaling by TGF-beta family members;Signaling by TGF-beta Receptor Complex;TGF-beta receptor signaling activates SMADs;Transport of small molecules;UCH prote…	3	3	3	15.9	15.9	15.9	19.536	5.9636	20
TYMS	-0.200244	0.108377		P04818;P04818-2;P04818-3	P04818;P04818-2;P04818-3	Thymidylate synthase	Cell Cycle;Cell Cycle, Mitotic;G1/S Transition;G1/S-Specific Transcription;Interconversion of nucleotide di- and triphosphates;Metabolism;Metabolism of nucleotides;Mitotic G1-G1/S phases	3	3	3	14.7	14.7	14.7	35.716	9.2525	18
SEC61A1	-0.20082	0.832429		B4DR61;P61619;H7C1Q9;C9JXC6;H7C069;A6NK38;F2Z2C7;A6NIF9;C9JJV4;F8W776;Q8TC24;P61619-3;Q9H9S3-2;Q9H9S3-3;Q9H9S3	B4DR61;P61619	Protein transport protein Sec61 subunit alpha isoform 1	Adaptive Immune System;Antigen processing-Cross presentation;Class I MHC mediated antigen processing & presentation;ER-Phagosome pathway;Immune System;Metabolism of proteins;SRP-dependent cotranslational protein targeting to membrane;Translation	5	5	5	9.5	9.5	9.5	52.949	8.4555	33
NAA35	-0.202945	0.31284		Q5VZE5	Q5VZE5	N-alpha-acetyltransferase 35, NatC auxiliary subunit	Intra-Golgi and retrograde Golgi-to-ER traffic;Membrane Trafficking;Retrograde transport at the Trans-Golgi-Network;Vesicle-mediated transport	2	2	2	2.9	2.9	2.9	83.638	2.6819	7
DUSP12	-0.203026	0.125383		Q9UNI6	Q9UNI6	Dual specificity protein phosphatase 12		2	2	2	6.2	6.2	6.2	37.687	2.2645	7
PTGES3L-AARSD1;AARSD1	-0.203164	0.0796969		C9J5N1;Q9BTE6;Q9BTE6-2;Q9BTE6-3;L7N2F4;K7EQ85;H7C054	C9J5N1;Q9BTE6;Q9BTE6-2;Q9BTE6-3;L7N2F4	Alanyl-tRNA editing protein Aarsd1		5	5	5	10.7	10.7	10.7	55.065	6.3545	14
XRCC5	-0.203329	0.727861		P13010;C9JZ81;H7C0H9	P13010	X-ray repair cross-complementing protein 5	2-LTR circle formation;Cytosolic sensors of pathogen-associated DNA;Disease;DNA Double-Strand Break Repair;DNA Repair;Early Phase of HIV Life Cycle;HIV Infection;HIV Life Cycle;Immune System;Infectious disease;Innate Immune System;Integration of provirus;IRF3-mediated induction of type I IFN;Neutrophil degranulation;Nonhomologous End-Joining (NHEJ);STING mediated induction of host immune responses	25	25	25	44.3	44.3	44.3	82.704	260.93	211
PPM1A	-0.204121	0.305104		P35813;P35813-3;P35813-2;E9PKB5;B8ZZF0;C9JIR6;A0A3B3IS24;O75688-5;O75688-4;O75688-2;O75688	P35813;P35813-3;P35813-2	Protein phosphatase 1A	Antiviral mechanism by IFN-stimulated genes;Cytokine Signaling in Immune system;Downregulation of SMAD2/3:SMAD4 transcriptional activity;Energy dependent regulation of mTOR by LKB1-AMPK;Gene expression (Transcription);Generic Transcription Pathway;Immune System;Interferon Signaling;ISG15 antiviral mechanism;mTOR signalling;RNA Polymerase II Transcription;Signal Transduction;Signaling by TGF-beta …	3	3	3	10.2	10.2	10.2	42.447	7.5724	19
COLGALT1	-0.206762	0.343468		Q8NBJ5;M0QYH0	Q8NBJ5	Procollagen galactosyltransferase 1	Collagen biosynthesis and modifying enzymes;Collagen formation;Extracellular matrix organization	3	3	3	5.5	5.5	5.5	71.635	6.8589	15
PHPT1	-0.206791	0.255459		Q9NRX4;Q9NRX4-2	Q9NRX4;Q9NRX4-2	14 kDa phosphohistidine phosphatase		6	6	6	60.8	60.8	60.8	13.832	24.54	25
TP53I3	-0.207844	0.398085		Q53FA7;H7BZH6;Q53FA7-2	Q53FA7;H7BZH6;Q53FA7-2	Quinone oxidoreductase PIG3	Gene expression (Transcription);Generic Transcription Pathway;RNA Polymerase II Transcription;TP53 Regulates Transcription of Cell Death Genes;TP53 regulates transcription of several additional cell death genes whose specific roles in p53-dependent apoptosis remain uncertain;Transcriptional Regulation by TP53	4	4	4	14.8	14.8	14.8	35.536	6.5457	25
CPOX	-0.210067	0.647107		P36551;P36551-2;H0YA22;D6RER6	P36551;P36551-2	Oxygen-dependent coproporphyrinogen-III oxidase, mitochondrial	Heme biosynthesis;Metabolism;Metabolism of porphyrins	4	4	4	12.1	12.1	12.1	50.151	5.9892	18
ABHD14B	-0.210755	0.976518		Q96IU4;B4DQI4;F8W9U3;Q96IU4-2	Q96IU4;B4DQI4;F8W9U3	Alpha/beta hydrolase domain-containing protein 14B	Biological oxidations;Cytosolic sulfonation of small molecules;Metabolism;Phase II - Conjugation of compounds	6	6	6	34.8	34.8	34.8	22.345	19.15	50
ERO1L	-0.211077	0.259698		Q96HE7;G3V3E6;G3V503;G3V5B3	Q96HE7;G3V3E6	ERO1-like protein alpha	Cellular responses to external stimuli;Cellular responses to stress;Detoxification of Reactive Oxygen Species;Insulin processing;Metabolism of proteins;Peptide hormone metabolism	4	4	4	11.3	11.3	11.3	54.392	8.2538	19
APRT	-0.212133	0.522698		P07741;H3BQF1;H3BQZ9;H3BQB1;P07741-2;H3BSW3	P07741;H3BQF1;H3BQZ9;H3BQB1;P07741-2;H3BSW3	Adenine phosphoribosyltransferase	Immune System;Innate Immune System;Metabolism;Metabolism of nucleotides;Neutrophil degranulation;Nucleotide salvage;Purine salvage	4	4	4	27.2	27.2	27.2	19.608	10.492	35
SND1	-0.21274	1.14524		Q7KZF4;H7C597	Q7KZF4	Staphylococcal nuclease domain-containing protein 1	Disease;Diseases of signal transduction;Oncogenic MAPK signaling;Signaling by BRAF and RAF fusions	34	34	34	43.4	43.4	43.4	102	323.31	302
UTP6	-0.216414	0.274586		Q9NYH9	Q9NYH9	U3 small nucleolar RNA-associated protein 6 homolog	Major pathway of rRNA processing in the nucleolus and cytosol;Metabolism of RNA;rRNA modification in the nucleus and cytosol;rRNA processing;rRNA processing in the nucleus and cytosol	2	2	2	3.4	3.4	3.4	70.193	4.2143	9
ACO2	-0.216951	0.757278		A2A274;Q99798	A2A274;Q99798	Aconitate hydratase, mitochondrial	Citric acid cycle (TCA cycle);Metabolism;Mitochondrial protein import;Protein localization;Pyruvate metabolism and Citric Acid (TCA) cycle;The citric acid (TCA) cycle and respiratory electron transport	16	16	16	27.3	27.3	27.3	87.819	57.873	123
PTPN11	-0.217501	0.0746278		Q06124-3;Q06124-2;Q06124;H0YF12;A0A0U1RRI0;A0A1W2PPU4	Q06124-3;Q06124-2;Q06124	Tyrosine-protein phosphatase non-receptor type 11	Activated NTRK2 signals through FRS2 and FRS3;Activation of IRF3/IRF7 mediated by TBK1/IKK epsilon;Adaptive Immune System;Axon guidance;Cell surface interactions at the vascular wall;Cell-Cell communication;Constitutive Signaling by Aberrant PI3K in Cancer;Costimulation by the CD28 family;CTLA4 inhibitory signaling;Cytokine Signaling in Immune system;Developmental Biology;Disease;Diseases of sign…	3	3	3	6.5	6.5	6.5	52.827	4.551	15
PAPD5	-0.222603	0.0801546		H3BQM0;Q8NDF8-4;Q8NDF8-2;Q8NDF8;Q8NDF8-3;Q8NDF8-5	H3BQM0;Q8NDF8-4;Q8NDF8-2;Q8NDF8;Q8NDF8-3;Q8NDF8-5	Non-canonical poly(A) RNA polymerase PAPD5		2	2	2	4.4	4.4	4.4	64.693	4.1364	5
DSC1	-0.223745	0.0334955		Q08554-2;Q08554	Q08554-2;Q08554	Desmocollin-1	Developmental Biology;Formation of the cornified envelope;Immune System;Innate Immune System;Keratinization;Neutrophil degranulation	11	11	10	16.3	16.3	15.5	93.834	31.816	59
PTPN1	-0.224592	0.093009		P18031;B4DSN5	P18031;B4DSN5	Tyrosine-protein phosphatase non-receptor type 1;Tyrosine-protein phosphatase non-receptor type	Cytokine Signaling in Immune system;Gene expression (Transcription);Generic Transcription Pathway;Growth hormone receptor signaling;Hemostasis;Immune System;Integrin alphaIIb beta3 signaling;Integrin signaling;Interferon alpha/beta signaling;Interferon gamma signaling;Interferon Signaling;MECP2 regulates neuronal receptors and channels;Negative regulation of MET activity;Platelet activation, sign…	8	8	8	24.1	24.1	24.1	49.966	15.623	19
GSPT1;GSPT2	-0.224862	0.388569		H3BR35;P15170;P15170-2;P15170-3;Q8IYD1	H3BR35;P15170;P15170-2;P15170-3;Q8IYD1	Eukaryotic peptide chain release factor GTP-binding subunit ERF3A;Eukaryotic peptide chain release factor GTP-binding subunit ERF3B	Axon guidance;Developmental Biology;Eukaryotic Translation Termination;Metabolism of proteins;Metabolism of RNA;Nonsense Mediated Decay (NMD) enhanced by the Exon Junction Complex (EJC);Nonsense Mediated Decay (NMD) independent of the Exon Junction Complex (EJC);Nonsense-Mediated Decay (NMD);Regulation of expression of SLITs and ROBOs;Signaling by ROBO receptors;Translation	10	10	10	26.5	26.5	26.5	52.832	63.357	44
CNDP2	-0.225068	1.23384		Q96KP4;Q96KP4-2;J3QQN6;J3QR27;J3QLU1;J3QKQ0;J3QRD0;J3QL02;J3KSV5;A0A087WYZ1;J3QKT2;J3KRD5;A0A087WVS2;J3QRA8;J3KSS4;J3QRP4	Q96KP4;Q96KP4-2	Cytosolic non-specific dipeptidase	Biological oxidations;Glutathione conjugation;Glutathione synthesis and recycling;Metabolism;Phase II - Conjugation of compounds	14	14	14	39.4	39.4	39.4	52.878	35.657	70
IDH3B	-0.225706	1.26695		A0A087WZN1;O43837;A0A087X2E5;O43837-2;O43837-3;A0A0D9SG66	A0A087WZN1;O43837;A0A087X2E5;O43837-2	Isocitrate dehydrogenase [NAD] subunit, mitochondrial;Isocitrate dehydrogenase [NAD] subunit beta, mitochondrial	Citric acid cycle (TCA cycle);Metabolism;Pyruvate metabolism and Citric Acid (TCA) cycle;The citric acid (TCA) cycle and respiratory electron transport	11	11	11	37.7	37.7	37.7	42.41	40.963	69
HAGH	-0.226	0.630315		H3BPK3;Q16775-2;Q16775;H3BPQ4;H3BV79	H3BPK3;Q16775-2;Q16775;H3BPQ4	Hydroxyacylglutathione hydrolase, mitochondrial	Metabolism;Pyruvate metabolism;Pyruvate metabolism and Citric Acid (TCA) cycle;The citric acid (TCA) cycle and respiratory electron transport	3	3	3	14.2	14.2	14.2	26.305	5.091	24
IARS2	-0.226715	1.02549		Q9NSE4	Q9NSE4	Isoleucine--tRNA ligase, mitochondrial	Metabolism of proteins;Mitochondrial tRNA aminoacylation;Translation;tRNA Aminoacylation	4	4	4	5.1	5.1	5.1	113.79	7.4538	28
DTYMK	-0.22765	2.32429		P23919-2;P23919;H7C312;G5E9E9;H7BZ20	P23919-2;P23919;H7C312	Thymidylate kinase	Interconversion of nucleotide di- and triphosphates;Metabolism;Metabolism of nucleotides	6	6	6	26.6	26.6	26.6	21.064	6.9564	33
ACAT1	-0.228724	0.883929		P24752;E9PRQ6;P24752-2;H0YEL7	P24752	Acetyl-CoA acetyltransferase, mitochondrial	Branched-chain amino acid catabolism;Ketone body metabolism;Metabolism;Metabolism of amino acids and derivatives;Metabolism of lipids;Synthesis of Ketone Bodies;Utilization of Ketone Bodies	6	6	6	22.5	22.5	22.5	45.199	34.477	51
SPTBN1	-0.228804	1.06321		Q01082;A0A087WUZ3;Q01082-3;Q01082-2;F8W6C1;A4QPE4;E9PJZ2	Q01082;A0A087WUZ3;Q01082-3;Q01082-2	Spectrin beta chain, non-erythrocytic 1	Asparagine N-linked glycosylation;Axon guidance;Cell-Cell communication;COPI-mediated anterograde transport;Cytokine Signaling in Immune system;Developmental Biology;ER to Golgi Anterograde Transport;FLT3 Signaling;Immune System;Interaction between L1 and Ankyrins;L1CAM interactions;MAPK family signaling cascades;MAPK1/MAPK3 signaling;Membrane Trafficking;Metabolism of proteins;NCAM signaling for…	46	46	41	25.4	25.4	23.1	274.61	172.95	236
ARG1	-0.230064	0.372876		P05089-3;P05089;P05089-2	P05089-3;P05089;P05089-2	Arginase-1	Immune System;Innate Immune System;Metabolism;Metabolism of amino acids and derivatives;Neutrophil degranulation;Urea cycle	4	4	4	14.4	14.4	14.4	25.356	6.8533	17
ACTR3	-0.23045	1.11055		B4DXW1;P61158;Q9P1U1-2;F8WDR7;A0A0A0MTI9;H7C4J1;C9IZN3;Q9C0K3	B4DXW1;P61158	Actin-related protein 3	Axon guidance;Clathrin-mediated endocytosis;Developmental Biology;EPHB-mediated forward signaling;EPH-Ephrin signaling;Fcgamma receptor (FCGR) dependent phagocytosis;Immune System;Innate Immune System;Membrane Trafficking;Regulation of actin dynamics for phagocytic cup formation;RHO GTPase Effectors;RHO GTPases Activate WASPs and WAVEs;Signal Transduction;Signaling by Rho GTPases;Vesicle-mediated…	9	9	6	29.4	29.4	21.5	42.003	50.956	86
PYGB	-0.230618	0.458164		P11216;H0Y4Z6	P11216	Glycogen phosphorylase, brain form	Glycogen breakdown (glycogenolysis);Glycogen metabolism;Immune System;Innate Immune System;Metabolism;Metabolism of carbohydrates;Neutrophil degranulation	14	11	11	17.9	14.7	14.7	96.695	17.876	56
PAFAH1B1	-0.230988	0.498542		P43034;I3L495;I3L3N5;P43034-2	P43034	Platelet-activating factor acetylhydrolase IB subunit alpha	Amplification of signal from unattached kinetochores via a MAD2 inhibitory signal;Amplification of signal from the kinetochores;Anchoring of the basal body to the plasma membrane;AURKA Activation by TPX2;Cell Cycle;Cell Cycle Checkpoints;Cell Cycle, Mitotic;Centrosome maturation;Cilium Assembly;COPI-independent Golgi-to-ER retrograde traffic;G2/M Transition;Golgi-to-ER retrograde transport;Intra-…	5	5	5	15.6	15.6	15.6	46.637	10.237	28
FLNA	-0.235223	0.85781		P21333-2;P21333;Q60FE5;A0A087WWY3;F8WE98;H0Y5C6;H0Y5F3;H7C2E7	P21333-2;P21333;Q60FE5;A0A087WWY3	Filamin-A	Antiviral mechanism by IFN-stimulated genes;Cell junction organization;Cell-Cell communication;Cell-extracellular matrix interactions;Cytokine Signaling in Immune system;GP1b-IX-V activation signalling;Hemostasis;Immune System;Interferon Signaling;OAS antiviral response;Platelet activation, signaling and aggregation;Platelet degranulation;Response to elevated platelet cytosolic Ca2+;RHO GTPase Ef…	98	98	89	50.2	50.2	46.7	280.01	323.31	1081
SMCHD1	-0.236353	0.263771		A6NHR9;A6NHR9-2;J3KTL8;A0A2R8YE92;A0A2R8YCU7;A6NHR9-3	A6NHR9;A6NHR9-2	Structural maintenance of chromosomes flexible hinge domain-containing protein 1		7	7	7	4.4	4.4	4.4	226.37	15.26	26
CAPZB	-0.236774	1.3613		B1AK87;B1AK88;P47756-2;P47756;B1AK85	B1AK87;B1AK88;P47756-2;P47756;B1AK85	F-actin-capping protein subunit beta	Adaptive Immune System;Asparagine N-linked glycosylation;Cellular responses to external stimuli;Cellular responses to stress;COPI-independent Golgi-to-ER retrograde traffic;COPI-mediated anterograde transport;ER to Golgi Anterograde Transport;Factors involved in megakaryocyte development and platelet production;Golgi-to-ER retrograde transport;Hemostasis;HSP90 chaperone cycle for steroid hormone …	8	8	8	33.5	33.5	33.5	29.295	17.867	65
RPS5	-0.23808	0.161358		M0R0F0;P46782;M0R0R2;M0QZN2	M0R0F0;P46782;M0R0R2;M0QZN2	40S ribosomal protein S5;40S ribosomal protein S5, N-terminally processed	Activation of the mRNA upon binding of the cap-binding complex and eIFs, and subsequent binding to 43S;Axon guidance;Cap-dependent Translation Initiation;Developmental Biology;Disease;Eukaryotic Translation Elongation;Eukaryotic Translation Initiation;Eukaryotic Translation Termination;Formation of a pool of free 40S subunits;Formation of the ternary complex, and subsequently, the 43S complex;GTP…	7	7	7	36.5	36.5	36.5	22.391	35.564	73
UAP1	-0.244012	0.107539		Q16222-3;Q16222;Q16222-2;A0A087X226;Q3KQV9	Q16222-3;Q16222;Q16222-2	UDP-N-acetylhexosamine pyrophosphorylase;UDP-N-acetylgalactosamine pyrophosphorylase;UDP-N-acetylglucosamine pyrophosphorylase	Asparagine N-linked glycosylation;Biosynthesis of the N-glycan precursor (dolichol lipid-linked oligosaccharide, LLO) and transfer to a nascent protein;Metabolism of proteins;Post-translational protein modification;Synthesis of substrates in N-glycan biosythesis;Synthesis of UDP-N-acetyl-glucosamine	4	4	4	9.2	9.2	9.2	58.681	8.3025	17
DYNC1H1	-0.246732	0.566699		Q14204;A0A2R8Y706;A0A2R8Y5T0;A0A2R8YFZ7;A0A2R8Y6H2;A0A2R8Y542;A0A2R8Y6I5;A0A2R8YGC7;H0YJ21	Q14204	Cytoplasmic dynein 1 heavy chain 1	Adaptive Immune System;Amplification of signal from unattached kinetochores via a MAD2 inhibitory signal;Amplification of signal from the kinetochores;Anchoring of the basal body to the plasma membrane;Asparagine N-linked glycosylation;AURKA Activation by TPX2;Cell Cycle;Cell Cycle Checkpoints;Cell Cycle, Mitotic;Cellular responses to external stimuli;Cellular responses to stress;Centrosome matur…	59	59	59	15.2	15.2	15.2	532.4	205.81	227
44081	-0.247379	0.438401		E7EPK1;Q16181;Q16181-2;E7ES33;G3V1Q4;A0A0U1RRM2;Q5JXL7;A0A0U1RRH9;A0A0U1RRE1;J3KSZ7;A0A0U1RRD1;J3QRT6;O43236-5;Q6ZU15;O43236-2;O43236-3;O43236;O43236-4	E7EPK1;Q16181;Q16181-2;E7ES33;G3V1Q4	Septin-7	MAPK family signaling cascades;MAPK6/MAPK4 signaling;Signal Transduction	15	15	15	30.2	30.2	30.2	50.694	53.064	123
NUP214	-0.247591	0.152075		P35658-2;P35658-4;P35658;P35658-3;P35658-5;A0A0A0MSW3;H0YF36;H0Y837	P35658-2;P35658-4;P35658;P35658-3;P35658-5;A0A0A0MSW3	Nuclear pore complex protein Nup214	Antiviral mechanism by IFN-stimulated genes;Cell Cycle;Cell Cycle, Mitotic;Cellular response to heat stress;Cellular responses to external stimuli;Cellular responses to stress;Cytokine Signaling in Immune system;Defective TPR may confer susceptibility towards thyroid papillary carcinoma (TPC);Disease;Disorders of transmembrane transporters;Export of Viral Ribonucleoproteins from Nucleus;Gene expr…	4	4	4	2.5	2.5	2.5	212.57	3.9035	11
HN1L	-0.248496	0.531535		H3BU16;A6NGP5;Q9H910-2;Q9H910;Q9H910-3;H3BMT0;H3BTV5;H3BMV3;H3BMM8;B4E1P3	H3BU16;A6NGP5;Q9H910-2;Q9H910;Q9H910-3;H3BMT0;H3BTV5;H3BMV3	Hematological and neurological expressed 1-like protein		4	4	4	35.3	35.3	35.3	17.603	10.606	34
HINT2	-0.249634	2.68687		Q9BX68	Q9BX68	Histidine triad nucleotide-binding protein 2, mitochondrial		2	2	2	19	19	19	17.162	5.0861	9
CCT3	-0.250712	0.934689		P49368;P49368-2;B4DUR8;Q5SZX6;E9PRC8;Q5SZW8;E9PQ35;E9PM09;Q5SZX9	P49368;P49368-2;B4DUR8	T-complex protein 1 subunit gamma	Association of TriC/CCT with target proteins during biosynthesis;BBSome-mediated cargo-targeting to cilium;Cargo trafficking to the periciliary membrane;Chaperonin-mediated protein folding;Cilium Assembly;Cooperation of PDCL (PhLP1) and TRiC/CCT in G-protein beta folding;Cooperation of Prefoldin and TriC/CCT in actin and tubulin folding;Folding of actin by CCT/TriC;Formation of tubulin folding in…	25	25	25	53	53	53	60.533	229.49	292
POR	-0.252552	0.129449		H0Y4R2;P16435;E7EMD0;E7EWU0	H0Y4R2;P16435;E7EMD0	NADPH--cytochrome P450 reductase	Biological oxidations;Cytochrome P450 - arranged by substrate type;Metabolism;Phase I - Functionalization of compounds	6	6	6	9.8	9.8	9.8	81.582	9.7667	14
HSP90AB2P	-0.255048	0.178507		Q58FF8	Q58FF8	Putative heat shock protein HSP 90-beta 2		9	1	1	18.6	3.9	3.9	44.348	111.2	22
PHB2	-0.255987	0.447717		J3KPX7;Q99623;F5GY37;Q99623-2;F5GWA7;F5H3X6;F5H0C5;F5H2D2;U3KPZ5	J3KPX7;Q99623;F5GY37;Q99623-2;F5GWA7;F5H3X6	Prohibitin-2	Mitochondrial calcium ion transport;Processing of SMDT1;Transport of small molecules	17	17	17	63.8	63.8	63.8	33.239	56.273	143
EPRS	-0.257074	1.24623		P07814;V9GYZ6;V9GZ76	P07814;V9GYZ6	Bifunctional glutamate/proline--tRNA ligase;Glutamate--tRNA ligase;Proline--tRNA ligase	Cytosolic tRNA aminoacylation;Metabolism;Metabolism of amino acids and derivatives;Metabolism of proteins;Metabolism of RNA;Selenoamino acid metabolism;Translation;tRNA Aminoacylation;tRNA modification in the nucleus and cytosol;tRNA processing	38	38	38	31.9	31.9	31.9	170.59	209.9	310
SNRNP70	-0.259431	0.114241		P08621;P08621-2;P08621-4;P08621-3;M0QYR1;M0QX04	P08621;P08621-2;P08621-4	U1 small nuclear ribonucleoprotein 70 kDa	Metabolism of RNA;mRNA Splicing;mRNA Splicing - Major Pathway;Processing of Capped Intron-Containing Pre-mRNA	11	11	11	31.4	31.4	31.4	51.556	55.188	59
FLNB	-0.260827	1.7354		O75369-2;O75369-9;O75369;O75369-8;O75369-6;O75369-3;E7EN95;O75369-7;O75369-5;O75369-4;H7C5L4;A0A0A0MT44;A0A0C4DGA1	O75369-2;O75369-9;O75369;O75369-8;O75369-6;O75369-3;E7EN95;O75369-7;O75369-5;O75369-4	Filamin-B	Antiviral mechanism by IFN-stimulated genes;Cytokine Signaling in Immune system;Immune System;Interferon Signaling;ISG15 antiviral mechanism	75	67	67	38.5	35.8	35.8	275.66	323.31	438
SIRT1	-0.266966	0.136338		Q96EB6;Q96EB6-2;B0QZ35;E9PC49	Q96EB6;Q96EB6-2;B0QZ35;E9PC49	NAD-dependent protein deacetylase sirtuin-1;SirtT1 75 kDa fragment	Cellular response to heat stress;Cellular responses to external stimuli;Cellular responses to stress;Circadian Clock;Epigenetic regulation of gene expression;FOXO-mediated transcription;Gene expression (Transcription);Generic Transcription Pathway;Negative epigenetic regulation of rRNA expression;Regulation of FOXO transcriptional activity by acetylation;Regulation of HSF1-mediated heat shock res…	5	5	5	7.1	7.1	7.1	81.68	9.8392	12
RUVBL1	-0.271991	0.983199		Q9Y265;Q9Y265-2;E7ETR0;H7C4G5;J3QLR1	Q9Y265;Q9Y265-2;E7ETR0	RuvB-like 1	Cell Cycle;Chromatin modifying enzymes;Chromatin organization;Chromosome Maintenance;Deposition of new CENPA-containing nucleosomes at the centromere;Deubiquitination;DNA Damage Recognition in GG-NER;DNA Repair;Extension of Telomeres;Formation of the beta-catenin:TCF transactivating complex;Global Genome Nucleotide Excision Repair (GG-NER);HATs acetylate histones;Metabolism of proteins;Nucleosome…	13	13	13	39	39	39	50.227	43.207	73
PAICS	-0.275126	1.03108		P22234;P22234-2;E9PBS1;D6RF62	P22234;P22234-2;E9PBS1;D6RF62	Multifunctional protein ADE2;Phosphoribosylaminoimidazole-succinocarboxamide synthase;Phosphoribosylaminoimidazole carboxylase	Metabolism;Metabolism of nucleotides;Nucleobase biosynthesis;Purine ribonucleoside monophosphate biosynthesis	18	18	18	40	40	40	47.079	67.583	130
NIPSNAP1	-0.275976	0.281775		Q9BPW8;H7C2U6;F8WCR5;C9JDV8	Q9BPW8;H7C2U6;F8WCR5	Protein NipSnap homolog 1		6	6	5	19.4	19.4	16.9	33.31	39.559	56
FSCN1	-0.276106	2.21346		Q16658;C9JFC0;A0A0A0MSB2;C9JPH9	Q16658	Fascin	Cytokine Signaling in Immune system;Immune System;Interleukin-4 and Interleukin-13 signaling;Signaling by Interleukins	19	19	19	40.6	40.6	40.6	54.529	183.8	215
PDXP	-0.278252	0.160768		Q96GD0;B1AHD3;Q6ZT62-2;Q6ZT62	Q96GD0	Pyridoxal phosphate phosphatase		5	5	5	21.3	21.3	21.3	31.698	7.145	10
POLR2H	-0.280595	0.0888488		C9JLU1;P52434;P52434-3;P52434-2;P52434-4;P52434-5	C9JLU1;P52434;P52434-3;P52434-2;P52434-4	DNA-directed RNA polymerases I, II, and III subunit RPABC3	Abortive elongation of HIV-1 transcript in the absence of Tat;Activation of anterior HOX genes in hindbrain development during early embryogenesis;Activation of HOX genes during differentiation;B-WICH complex positively regulates rRNA expression;Cytosolic sensors of pathogen-associated DNA;Developmental Biology;Disease;Diseases of signal transduction;DNA Repair;Dual incision in TC-NER;Epigenetic …	3	3	3	27.7	27.7	27.7	16.925	9.1122	28
LGALS1	-0.280752	1.25204		P09382;F8WEI7	P09382	Galectin-1	Metabolism of proteins;Post-translational protein modification;Post-translational protein phosphorylation;Regulation of Insulin-like Growth Factor (IGF) transport and uptake by Insulin-like Growth Factor Binding Proteins (IGFBPs)	5	5	5	32.6	32.6	32.6	14.716	44.116	45
PGK1	-0.280826	3.01427		P00558;P00558-2;P07205	P00558;P00558-2	Phosphoglycerate kinase 1	Gluconeogenesis;Glucose metabolism;Glycolysis;Metabolism;Metabolism of carbohydrates	22	22	22	55.6	55.6	55.6	44.614	203.37	259
GYS1	-0.283809	0.180154		P13807;P13807-2;M0QYU1	P13807;P13807-2	Glycogen [starch] synthase, muscle	Disease;Diseases of carbohydrate metabolism;Diseases of metabolism;Glycogen metabolism;Glycogen storage disease type 0 (muscle GYS1);Glycogen storage disease type XV (GYG1);Glycogen storage diseases;Glycogen synthesis;Metabolism;Metabolism of carbohydrates;Myoclonic epilepsy of Lafora	4	4	4	7.3	7.3	7.3	83.785	7.7979	11
SNRNP200	-0.288668	0.256123		O75643;O75643-2;B4E0P5	O75643	U5 small nuclear ribonucleoprotein 200 kDa helicase	Metabolism of RNA;mRNA Splicing;mRNA Splicing - Major Pathway;mRNA Splicing - Minor Pathway;Processing of Capped Intron-Containing Pre-mRNA	28	28	28	16	16	16	244.5	237.32	120
RBM12	-0.288702	0.164112		Q9NTZ6	Q9NTZ6	RNA-binding protein 12		4	4	4	5.3	5.3	5.3	97.394	9.8715	10
KHDRBS1	-0.28927	0.519257		Q07666-2;Q07666;Q07666-3;Q5VWX1;E5RG12;H0YAQ1;H0YAQ3;E5RJZ9;O75525-2;O75525;Q9H6N6	Q07666-2;Q07666;Q07666-3	KH domain-containing, RNA-binding, signal transduction-associated protein 1	PTK6 Regulates Proteins Involved in RNA Processing;Signal Transduction;Signaling by Non-Receptor Tyrosine Kinases;Signaling by PTK6	8	8	8	17.9	17.9	17.9	45.86	36.631	79
DARS	-0.294994	1.59273		P14868;P14868-2;C9J7S3;C9JLC1;H7C278;C9JQM9;H7BZ35	P14868;P14868-2	Aspartate--tRNA ligase, cytoplasmic	Cytosolic tRNA aminoacylation;Metabolism;Metabolism of amino acids and derivatives;Metabolism of proteins;Selenoamino acid metabolism;Translation;tRNA Aminoacylation	17	17	17	36.5	36.5	36.5	57.136	35.469	143
ZYX	-0.295493	0.96994		Q15942;H0Y2Y8;Q15942-2;H7C3D3;C9IZ41;C9JJK5;H7C3R3	Q15942;H0Y2Y8;Q15942-2	Zyxin		8	8	8	21.9	21.9	21.9	61.277	36.919	62
TCEB1	-0.296016	1.76146		E5RHG8;Q15369-2;Q15369;R4GMY8	E5RHG8;Q15369-2;Q15369;R4GMY8	Transcription elongation factor B polypeptide 1	Adaptive Immune System;Antigen processing: Ubiquitination & Proteasome degradation;Axon guidance;Cellular response to hypoxia;Cellular responses to external stimuli;Cellular responses to stress;Class I MHC mediated antigen processing & presentation;Developmental Biology;Disease;Formation of HIV elongation complex in the absence of HIV Tat;Formation of HIV-1 elongation complex containing HIV-1 Tat…	4	4	4	57.3	57.3	57.3	9.9601	27.309	50
NUDC	-0.29668	1.30662		Q9Y266;A0A0A0MSU9;A0A0A0MSS4	Q9Y266;A0A0A0MSU9	Nuclear migration protein nudC	Amplification of signal from unattached kinetochores via a MAD2 inhibitory signal;Amplification of signal from the kinetochores;Cell Cycle;Cell Cycle Checkpoints;Cell Cycle, Mitotic;M Phase;Mitotic Anaphase;Mitotic Metaphase and Anaphase;Mitotic Prometaphase;Mitotic Spindle Checkpoint;Resolution of Sister Chromatid Cohesion;RHO GTPase Effectors;RHO GTPases Activate Formins;Separation of Sister Ch…	17	17	17	47.4	47.4	47.4	38.242	41.239	157
RAB2A	-0.298292	1.44709		P61019-2;P61019;H7C125;E9PKL7;A0A3B3ITL1;Q8WUD1	P61019-2;P61019	Ras-related protein Rab-2A	Cell Cycle;Cell Cycle, Mitotic;Golgi Cisternae Pericentriolar Stack Reorganization;M Phase;Metabolism of proteins;Mitotic Prophase;Post-translational protein modification;RAB geranylgeranylation	3	3	3	22.9	22.9	22.9	20.847	7.2631	28
TXLNA	-0.300063	0.240105		P40222	P40222	Alpha-taxilin	Cytokine Signaling in Immune system;Immune System;Other interleukin signaling;Signaling by Interleukins	3	3	3	5.5	5.5	5.5	61.89	4.4103	12
HNRNPA3	-0.300945	0.226283		P51991;P51991-2;H7C1J8	P51991;P51991-2	Heterogeneous nuclear ribonucleoprotein A3	Metabolism of RNA;mRNA Splicing;mRNA Splicing - Major Pathway;Processing of Capped Intron-Containing Pre-mRNA	10	9	9	33.9	32	32	39.594	95.153	44
ACTR1A	-0.302176	0.882477		P61163;R4GMT0;A0A1B0GVS3;P42025	P61163;R4GMT0;A0A1B0GVS3	Alpha-centractin	Adaptive Immune System;Anchoring of the basal body to the plasma membrane;Asparagine N-linked glycosylation;AURKA Activation by TPX2;Cell Cycle;Cell Cycle, Mitotic;Cellular responses to external stimuli;Cellular responses to stress;Centrosome maturation;Cilium Assembly;COPI-independent Golgi-to-ER retrograde traffic;COPI-mediated anterograde transport;ER to Golgi Anterograde Transport;G2/M Transi…	12	12	12	43.9	43.9	43.9	42.613	89.452	94
PSMA1	-0.302366	0.550339		P25786;P25786-2;B4DEV8;F5GX11	P25786;P25786-2;B4DEV8;F5GX11	Proteasome subunit alpha type-1;Proteasome subunit alpha type	ABC transporter disorders;ABC-family proteins mediated transport;Activation of APC/C and APC/C:Cdc20 mediated degradation of mitotic proteins;Activation of NF-kappaB in B cells;Adaptive Immune System;Antigen processing: Ubiquitination & Proteasome degradation;Antigen processing-Cross presentation;APC/C:Cdc20 mediated degradation of mitotic proteins;APC/C:Cdc20 mediated degradation of Securin;APC/…	4	4	4	16.7	16.7	16.7	29.555	6.5632	21
SLIRP	-0.303478	0.548008		Q9GZT3-2;Q9GZT3;A0A087WUN7;H0YJ40;G3V4X6;G3V2S9;H0YJI1;H0YJW7	Q9GZT3-2;Q9GZT3;A0A087WUN7;H0YJ40;G3V4X6;G3V2S9	SRA stem-loop-interacting RNA-binding protein, mitochondrial		3	3	3	33.6	33.6	33.6	12.122	8.5041	31
CHD3	-0.305163	0.54413		Q12873-2;Q12873;Q12873-3	Q12873-2;Q12873;Q12873-3	Chromodomain-helicase-DNA-binding protein 3	Chromatin modifying enzymes;Chromatin organization;Epigenetic regulation of gene expression;ERCC6 (CSB) and EHMT2 (G9a) positively regulate rRNA expression;Gene expression (Transcription);Generic Transcription Pathway;HDACs deacetylate histones;Intracellular signaling by second messengers;Metabolism of proteins;PIP3 activates AKT signaling;Positive epigenetic regulation of rRNA expression;Post-tr…	9	3	3	4.8	1.9	1.9	222.86	4.8984	12
TUBG1;TUBG2	-0.305378	0.446633		P23258;Q9NRH3;K7EKE5;K7EIS0	P23258;Q9NRH3;K7EKE5	Tubulin gamma-1 chain;Tubulin gamma-2 chain	Anchoring of the basal body to the plasma membrane;AURKA Activation by TPX2;Cell Cycle;Cell Cycle, Mitotic;Centrosome maturation;Cilium Assembly;G2/M Transition;Loss of Nlp from mitotic centrosomes;Loss of proteins required for interphase microtubule organization from the centrosome;M Phase;Mitotic G2-G2/M phases;Mitotic Prometaphase;Organelle biogenesis and maintenance;Recruitment of mitotic cen…	8	8	8	27.1	27.1	27.1	51.169	55.384	57
ARF1;ARF3	-0.308701	1.21164		P84077;P61204;F5H423;P61204-2;F5H0C7;H0YGG7;F5H1V1;F5H6T5;F8WDB3	P84077;P61204;F5H423;P61204-2	ADP-ribosylation factor 1;ADP-ribosylation factor 3	Adaptive Immune System;Asparagine N-linked glycosylation;COPI-dependent Golgi-to-ER retrograde traffic;COPI-mediated anterograde transport;Cytokine Signaling in Immune system;Disease;ER to Golgi Anterograde Transport;Gene and protein expression by JAK-STAT signaling after Interleukin-12 stimulation;Golgi Associated Vesicle Biogenesis;Golgi-to-ER retrograde transport;HIV Infection;Host Interaction…	10	10	6	57.5	57.5	29.8	20.697	51.065	86
SAFB;SAFB2	-0.310853	0.406838		Q15424-2;Q15424;Q15424-4;Q15424-3;Q14151;K7EII0	Q15424-2;Q15424;Q15424-4;Q15424-3;Q14151	Scaffold attachment factor B1;Scaffold attachment factor B2	Metabolism of proteins;Post-translational protein modification;SUMO E3 ligases SUMOylate target proteins;SUMOylation;SUMOylation of transcription cofactors	5	5	5	7.8	7.8	7.8	95.18	64.396	19
HDAC1	-0.31148	0.358362		Q13547;Q5TEE2;E7ESJ6;O15379;O15379-2	Q13547;Q5TEE2	Histone deacetylase 1	Activation of anterior HOX genes in hindbrain development during early embryogenesis;Activation of HOX genes during differentiation;Association of TriC/CCT with target proteins during biosynthesis;Cell Cycle;Cell Cycle, Mitotic;Chaperonin-mediated protein folding;Chromatin modifying enzymes;Chromatin organization;Circadian Clock;Constitutive Signaling by NOTCH1 HD+PEST Domain Mutants;Constitutive…	8	4	4	18.5	9.1	9.1	55.102	6.2016	24
EIF2S2	-0.311687	0.124708		P20042	P20042	Eukaryotic translation initiation factor 2 subunit 2	ABC-family proteins mediated transport;Activation of the mRNA upon binding of the cap-binding complex and eIFs, and subsequent binding to 43S;Cap-dependent Translation Initiation;Eukaryotic Translation Initiation;Formation of the ternary complex, and subsequently, the 43S complex;GTP hydrolysis and joining of the 60S ribosomal subunit;L13a-mediated translational silencing of Ceruloplasmin express…	15	15	15	47.4	47.4	47.4	38.388	322.23	92
KLC1	-0.312683	0.194384		Q07866;Q07866-3;E7EVH7;G5E9S8;G3V3H3;G3V5R9;G3V2E7;Q07866-8;Q07866-2;Q07866-7;Q07866-5;Q07866-10;Q07866-6;Q07866-4;Q07866-9;F8W6L3;H0YJT3;H0YJU9;H0YJL0;H0YG16;A8MZ87;H0YGB8	Q07866;Q07866-3;E7EVH7;G5E9S8;G3V3H3;G3V5R9;G3V2E7;Q07866-8;Q07866-2;Q07866-7;Q07866-5;Q07866-10;Q07866-6;Q07866-4;Q07866-9;F8W6L3;H0YJT3;H0YJU9;H0YJL0;H0YG16	Kinesin light chain 1	Adaptive Immune System;COPI-dependent Golgi-to-ER retrograde traffic;Factors involved in megakaryocyte development and platelet production;Golgi-to-ER retrograde transport;Hemostasis;Immune System;Intra-Golgi and retrograde Golgi-to-ER traffic;Kinesins;Membrane Trafficking;MHC class II antigen presentation;RHO GTPase Effectors;RHO GTPases activate KTN1;Signal Transduction;Signaling by Rho GTPases…	4	4	3	7.5	7.5	5.8	65.309	5.4764	7
FKBP3	-0.31396	0.535391		Q00688;G3V5F2	Q00688	Peptidyl-prolyl cis-trans isomerase FKBP3		10	10	10	37.9	37.9	37.9	25.177	17.557	58
RANGAP1	-0.31409	0.410714		P46060;B0QYT5;B0QYT4;B0QYT6;H0Y4Q3	P46060	Ran GTPase-activating protein 1	Amplification of signal from unattached kinetochores via a MAD2 inhibitory signal;Amplification of signal from the kinetochores;Cell Cycle;Cell Cycle Checkpoints;Cell Cycle, Mitotic;Disease;HIV Infection;HIV Life Cycle;Host Interactions of HIV factors;Infectious disease;Interactions of Rev with host cellular proteins;Late Phase of HIV Life Cycle;M Phase;Metabolism of proteins;Mitotic Anaphase;Mit…	10	10	10	20.4	20.4	20.4	63.541	30.852	38
ATP1A1	-0.316603	0.901626		P05023;P05023-4;P05023-3;P05023-2;A0A2R8YEY8;P13637-3;P13637-2;P13637;A0A0A0MT26;M0R116;B1AKY9;P50993;H0Y7C1;P20648;Q13733;E9PRA5;Q5TC01;Q5TC02;M0QXF2	P05023;P05023-4;P05023-3;P05023-2	Sodium/potassium-transporting ATPase subunit alpha-1	Cardiac conduction;Ion channel transport;Ion homeostasis;Ion transport by P-type ATPases;Muscle contraction;Transport of small molecules	23	23	20	26.7	26.7	23.9	112.89	170.43	164
NAA50	-0.321614	0.661646		A0A087WWJ2;C9J5D1;E7EQ69;Q9GZZ1-2;Q9GZZ1;C9J5J3;A0A0D9SF32;B0AZT5;F8WCK0;C9JZU6	A0A087WWJ2;C9J5D1;E7EQ69;Q9GZZ1-2;Q9GZZ1;C9J5J3;A0A0D9SF32;B0AZT5	N-alpha-acetyltransferase 50		5	5	5	63	63	63	9.4367	12.171	51
[truncated: 576 more rows]

## Sheet: FAM111A WT vs D528G
Gene names	Protein enrichment (log2, FAM111A-WT-DOX_FAM111A-MUT-DOX)	P-value (-LOG10)	Student's T-test Significant	Protein IDs	Majority protein IDs	Protein names	Reactome Pathway	Peptides	Razor + unique peptides	Unique peptides	Sequence coverage [%]	Unique + razor sequence coverage [%]	Unique sequence coverage [%]	Mol. weight [kDa]	Score
[truncated: 1,622 more rows]
